# Supplementary material for: TRPS1 maintains luminal progenitors in the mammary gland by repressing SRF/MRTF activity
Source: Breast Cancer Res. 2024 May 3;26:74. doi: 10.1186/s13058-024-01824-7 (PMC11067134; doi:10.1186/s13058-024-01824-7)
Supplement: Supplementary file 2 — Additional file 2:Luminal Mature Geneset as xlsx. [file 13058_2024_1824_MOESM2_ESM.xlsx]

## Sheet: Sheet1
Luminal_mature_gene_set
Gene_Name
Ptn
Cited1
Fxyd2
Tspan13
Qsox1
Ifrd1
Arg2
Slc7a2
Gadd45g
Abhd2
Ktn1
Gipc2
Lcp1
Prlr
Dnaja4
Cystm1
Eif1
Phyh
H1f2
Mt2
Cd24a
Cxcl15
Glul
Hk2
Malat1
Cd164
Dnajb1
H2bc4
Hnrnpc
Tmem56
9530026P05Rik
Ubb
Nek7
Mt1
Tnfrsf21
Gadd45b
Atf4
Cox4i1
4930523C07Rik
Arf6
Tmem159
Tmem132d
Snapc1
Hif1a
Tmed3
Ssh2
Plk2
Btf3
Mtmr7
Ddit3
Hsp90aa1
AW112010
Eif4b
Nr1d1
Gna13
Alcam
Eif4a2
Pgr
Ppp1r15a
Gadd45a
Naca
Atf3
Cdo1
Bhlhe40
Arg1
Gfpt2
Rab31
E230016M11Rik
Tsc22d1
Bnip3
Thra
Etl4
0610040F04Rik
Svil
Phactr4
Itgav
Rps27
Cox7a2l
Rps27rt
Grina
Gde1
Krt18
Itih5
Wfdc2
Adam10
Zc3h15
Sgms2
Sgms2
Rpl18a
Cd200
Ptp4a1
Ptp4a1
Hsph1
Fau
Ctnnbl1
Cav2
Ablim1
Ctla4
Ctla4
Perp
Eyelinc18
Krt7
Flt3l
Rpl13a
Rsrc2
Hs6st3
Etf1
Mboat1
Vmp1
Ffar4
Prom1
Aldh18a1
Rpl5
Jun
Hspe1
G3bp2
Rps18
Cops2
Ndel1
Hp
Klf5
Osbpl10
Sh3d19
Dhx40
Wls
Atg12
Nsd3
Dgat2
Rab5a
Isg20
Lpin2
Eif2s2
Lgmn
Slc22a27
Rbm39
Smarcd1
Eef2
Rps16
Ptpn1
Pfdn5
Elf1
Ovol1
Nfil3
Smagp
Wrap53
Krt19
Dbp
Gcnt2
Pfdn2
Eef1a1
Slc2a1
Tspan3
Ets2
Cdkn1a
Clk1
Commd10
Fbxw11
Tmsb4x
Gm4876
Tgm2
Vdac1
Cnn3
Tes
Nlrp4e
Krt8
Rassf1
Laptm4b
Dipk1a
Cobll1
Tm4sf1
Zfp664
Gpx3
Rpl10a
Ddx50
Il13ra1
Rnf2
Luzp1
Adss
Tuft1
Rps14
Mapre2
Ddit4
Acot1
Meikin
Ocln
Nup50
Oser1
Rpl22
Lgals3
Irf1
Cldn4
Abcb4
Limch1
Elf3
Tfap2b
Ell2
Ecm1
Klf6
Lifr
Prdx6
Bag3
Rpl36
Hagh
Sgms1
Actg1
Ero1l
Abr
Fgb
Clic4
Use1
F3
Rpl32l
9330111N05Rik
Dusp1
R3hdm1
Ctr9
Hpcal1
Srsf11
Nupr1
Zbtb8a
Rpl32
Maea
Adamts6
Pfkfb3
Insig2
Pgam1
Hspa9
Alkbh5
Prdx6b
Pacsin2
Nmbr
1700016L04Rik
Sinhcaf
Hspa8
Large1
Aldh3a2
Hes1
Pik3ip1
Cab39l
Fam162a
Hspb1
Hsp90ab1
Pgm2
Pgm2
Fos
Rhbdd1
Adm
Stc2
Dhx15
Nop58
Higd1a
Bnip3l
Utrn
Cand2
Dsp
Rab11fip1
Tmprss2
Ly6d
Gm6654
Efna1
Prkci
Tgif1
Esr1
Tpi1
Fam104a
Gm13498
Sphk2
Fgg
Sdc1
Fam57b
Bicdl2
Rps26
Uggt1
Rplp1
Map1b
Cdk19
Aldoa
Guk1
Rnf13
Cmtm8
Ccn1
Sntb2
Hspa1b
Rasd1
1810037I17Rik
Nr1d2
Klf9
Cfap77
Cebpg
Hspa1a
Nfyb
9330179D12Rik
Angptl4
Hspd1
Aldoart1
Rdh10
Aldoart2
Pttg1ip
Pgk1
Kdm3a
Anxa2
Fam13a
Ido1
Lratd1
Bsg
Ube2g2
Fam107b
Tor3a
Eif4ebp1
Ubd
Camk2b
Dkkl1
Ets1
Fdft1
Oat
Slc12a2
Ly6a
Otud7b
S100a6
Hspa5
Tmcc3
P4ha2
