# Supplementary material for: TRPS1 maintains luminal progenitors in the mammary gland by repressing SRF/MRTF activity
Source: Breast Cancer Res. 2024 May 3;26:74. doi: 10.1186/s13058-024-01824-7 (PMC11067134; doi:10.1186/s13058-024-01824-7)
Supplement: Supplementary file 3 — Additional file 3 : Luminal Progenitor Geneset as xlsx. [file 13058_2024_1824_MOESM3_ESM.xlsx]

## Sheet: Sheet1
Luminal_progenitor_gene_set
Gene_Name
2310002F09Rik
Cd14
Fth1
Celsr2
Pik3r1
Xdh
Golim4
Ccrl2
Stat1
Lrg1
Itga8
Lipa
Mgst1
Ltf
Apobec3
Cd81
Plscr2
Ifngr1
Samhd1
Nqo1
Ndufa4
Nfib
Irs1
R74862
Clic6
Ifit3b
Scd1
Slpi
Xbp1
Crispld2
Dbi
Slc5a8
Nedd9
Dock1
Tgfb3
Crabp2
Map3k1
Prdx1
Irgm2
Taldo1
Slc29a3
4933405E24Rik
Rtp4
Vps28
Tkt
Cep85l
Itpr2
Stat3
Deptor
Plet1os
Plet1
Tubb4b
Pgp
Arrdc3
Pbx1
Ifit3
Plb1
Ifit1
Cited4
Igsf3
Sub1
Uqcrc1
Uqcrc1
Socs5
Mpzl1
Slc16a2
Tcim
Plpp3
Kit
Traf5
Traf5
Lgals3bp
Lcn2
C3
Gm10575
Nhsl1
Maml2
Shisa5
Pgpep1
Thbs1
Ncoa7
Ramp1
Plin2
Phf11d
Igfbp5
Pde4b
Ier2
Fam234a
Gstm1
Mrtfb
Cracr2b
Rb1
Ephx1
Aldoc
Csn3
1700066N21Rik
Hsd17b12
Tcn2
Rab5if
Pitpnc1
Mrpl28
Vcp
Sectm1b
Il10rb
Ctsh
Cp
Id2
Hey1
Trf
Hnrnpm
Atp2b1
P2rx4
Zc2hc1a
Rnd3
Calm1
Idh1
1700022I11Rik
Lypd3
Atp6v1b2
Ucp2
Pmpca
Aldh2
Met
Oasl2
Gstp1
Gstp1
Efna5
Hdac3
Sorbs2
Tcf7l2
Plscr1
Lgals9
Arhgef3
Fxyd3
Cebpb
Mydgf
Ifi35
Efhd2
Wfdc18
Rhoj
Ndufa9
Me1
Ywhab
Clmn
Ifih1
Anpep
Pdgfc
Cyp2d22
Efcab14
Elf5
Trps1
B4galnt1
Ogfrl1
Plekhb1
Osmr
Klk10
Chil1
Parp9
Psap
Lgi4
Slc35a4
Hacd3
Polr3k
Macrod2
Mfsd6
Gm2a
Mrps14
Rab17
Isoc1
Far1
Pgd
Rab4a
Etfdh
Tmem189
Mfge8
Muc1
Coa3
0610040J01Rik
Lurap1l
Mgat2
Rab3d
Vdr
Cd44
Nfix
Acat1
Gstt3
Phlda1
Veph1
Ptx3
Cx3cl1
Gna14
Pla2g4a
Ano3
Muc15
Gas6
Chpt1
Heg1
Cat
Wnt5b
Amotl1
Hebp2
Enpp3
Tmem255b
Gdpd1
1700025G04Rik
9330175M20Rik
Flrt3
Cavin2
Snorc
Aldh1a3
