# Supplementary material for: TRPS1 maintains luminal progenitors in the mammary gland by repressing SRF/MRTF activity
Source: Breast Cancer Res. 2024 May 3;26:74. doi: 10.1186/s13058-024-01824-7 (PMC11067134; doi:10.1186/s13058-024-01824-7)
Supplement: Supplementary file 4 — Additional file 4: Markers luminal re-clustered shRen only as txt file. [file 13058_2024_1824_MOESM4_ESM.txt]

Markers_luminal_reclustered_shRen_only
gene	p_val	avg_log2FC	pct.1	pct.2	p_val_adj	cluster
Cdh3	2.34E-48	4.996443266	0.245	0.014	4.65E-44	5
Moxd1	8.62E-44	1.688041468	0.172	0.005	1.71E-39	5
Emb	2.42E-41	7.807178579	0.291	0.031	4.81E-37	5
Amotl1	2.76E-41	9.062385948	0.914	0.441	5.47E-37	5
Trp63	6.22E-39	4.180224029	0.212	0.014	1.23E-34	5
Nectin1	9.41E-39	16.56851288	0.861	0.38	1.87E-34	5
Nfia	3.82E-38	1.341086095	0.868	0.445	7.57E-34	5
Prelp	2.07E-37	8.575786157	0.656	0.199	4.09E-33	5
Mylk	2.19E-36	14.36084776	0.238	0.023	4.33E-32	5
Lmo1	1.75E-35	2.477516891	0.199	0.014	3.47E-31	5
Stat5a	6.05E-35	8.637203025	0.821	0.415	1.20E-30	5
Irx4	1.02E-34	1.311799478	0.152	0.006	2.03E-30	5
Cntfr	2.37E-34	0.408271753	0.51	0.131	4.70E-30	5
Col17a1	4.43E-34	5.853362311	0.166	0.009	8.78E-30	5
Igf1r	4.62E-34	14.19184704	0.801	0.36	9.16E-30	5
Ntn1	6.51E-34	0.393888411	0.907	0.462	1.29E-29	5
Dag1	7.68E-34	7.934928786	0.894	0.505	1.52E-29	5
Pcyox1	8.34E-34	5.673302038	0.689	0.276	1.65E-29	5
Rflnb	1.48E-33	23.6847326	0.596	0.208	2.92E-29	5
Chil1	4.46E-33	202.3629535	0.649	0.227	8.84E-29	5
Slc5a8	6.88E-33	11.92869153	0.881	0.436	1.36E-28	5
Zfp608	1.68E-32	2.084104146	0.636	0.214	3.32E-28	5
Kctd4	2.43E-32	11.48584465	0.152	0.007	4.81E-28	5
Man1a	3.49E-32	10.46949391	0.603	0.199	6.91E-28	5
Pkd2	3.54E-32	2.753167493	0.642	0.227	7.02E-28	5
Mast4	4.48E-32	2.354412806	0.921	0.618	8.88E-28	5
Atf7ip	5.87E-32	11.01147971	0.834	0.428	1.16E-27	5
Golim4	7.62E-32	0.898695217	0.834	0.391	1.51E-27	5
Aak1	1.78E-31	1.775147106	0.755	0.322	3.54E-27	5
Lifr	1.84E-31	1.58104713	0.682	0.287	3.64E-27	5
Socs5	3.38E-31	11.62383239	0.735	0.317	6.70E-27	5
Sulf1	4.13E-31	1.469629544	0.371	0.074	8.19E-27	5
Thbs1	4.83E-31	43.67767509	0.934	0.509	9.57E-27	5
Cxcl14	7.77E-31	88.40122119	0.278	0.043	1.54E-26	5
Agtr1a	8.96E-31	3.729111524	0.576	0.194	1.78E-26	5
Furin	1.10E-30	3.826818205	0.841	0.461	2.17E-26	5
Txnrd1	1.41E-30	3.349458299	0.881	0.496	2.80E-26	5
Sh3d19	1.73E-30	6.094117701	0.801	0.434	3.42E-26	5
1110008P14Rik	2.62E-30	3.432580571	0.927	0.606	5.19E-26	5
Slc29a3	3.10E-30	11.78030592	0.801	0.368	6.15E-26	5
Mex3a	3.22E-30	8.496081366	0.735	0.319	6.37E-26	5
2610507B11Rik	4.32E-30	9.007464664	0.901	0.526	8.57E-26	5
Slc16a2	4.48E-30	3.798171935	0.649	0.236	8.88E-26	5
Ppp1r9b	5.65E-30	4.75741721	0.702	0.278	1.12E-25	5
Tnrc6b	5.75E-30	1.725961721	0.881	0.528	1.14E-25	5
Snai2	5.86E-30	1.963164063	0.159	0.01	1.16E-25	5
Ston2	6.19E-30	2.024462977	0.464	0.125	1.23E-25	5
Pkd1	6.76E-30	4.67583516	0.629	0.237	1.34E-25	5
Gns	8.99E-30	7.927426243	0.868	0.518	1.78E-25	5
AI480526	1.03E-29	6.567020788	0.709	0.29	2.04E-25	5
Ano1	1.16E-29	17.17995674	0.861	0.619	2.30E-25	5
Rab12	1.26E-29	2.940500046	0.841	0.481	2.50E-25	5
Pitpnc1	1.67E-29	9.296545722	0.682	0.289	3.32E-25	5
Cbx6	2.03E-29	6.371807452	0.901	0.589	4.02E-25	5
Igfbp5	3.17E-29	20.59306159	0.815	0.419	6.29E-25	5
Midn	3.83E-29	7.889474946	0.854	0.518	7.59E-25	5
Wnt5a	5.46E-29	2.342750971	0.556	0.184	1.08E-24	5
Mfsd6	6.07E-29	7.982287103	0.881	0.534	1.20E-24	5
Man2a1	6.89E-29	4.671812424	0.722	0.287	1.37E-24	5
Brd1	8.05E-29	6.38089603	0.868	0.553	1.60E-24	5
Gm16485	8.94E-29	1.813490927	0.43	0.11	1.77E-24	5
Ephb4	9.20E-29	4.665224271	0.603	0.211	1.82E-24	5
Arhgap42	9.77E-29	2.015719704	0.675	0.302	1.94E-24	5
Ppp3ca	1.15E-28	0.413646308	0.914	0.63	2.28E-24	5
Kdm6b	1.29E-28	6.139889081	0.834	0.477	2.55E-24	5
Crim1	2.05E-28	7.843253077	0.709	0.321	4.06E-24	5
Scarb2	2.37E-28	2.134038844	0.901	0.627	4.69E-24	5
Pdzd8	2.51E-28	2.546875789	0.629	0.251	4.97E-24	5
Plekhb1	2.87E-28	3.073126319	0.861	0.445	5.69E-24	5
Slc6a6	3.78E-28	11.36111825	0.675	0.304	7.49E-24	5
Map3k11	4.29E-28	3.290428184	0.649	0.243	8.49E-24	5
Ptms	4.32E-28	5.665854106	0.96	0.831	8.57E-24	5
Trim44	5.11E-28	3.08676569	0.781	0.39	1.01E-23	5
Lgr6	6.34E-28	2.983291267	0.523	0.164	1.26E-23	5
Cpne3	7.04E-28	3.24289384	0.914	0.592	1.40E-23	5
Wdtc1	7.40E-28	4.098925291	0.722	0.325	1.47E-23	5
Sema3f	7.61E-28	0.749081714	0.616	0.233	1.51E-23	5
Fzd7	8.45E-28	14.26547169	0.702	0.329	1.67E-23	5
Thap2	9.50E-28	7.795554898	0.762	0.372	1.88E-23	5
Auts2	9.52E-28	8.627154993	0.808	0.446	1.89E-23	5
Stac2	9.78E-28	4.339677079	0.583	0.206	1.94E-23	5
Spen	1.04E-27	3.113689571	0.841	0.487	2.06E-23	5
Bcl7a	1.07E-27	12.91038154	0.808	0.437	2.12E-23	5
Clstn1	1.07E-27	3.011704094	0.834	0.489	2.13E-23	5
Porcn	1.17E-27	11.72680527	0.483	0.144	2.32E-23	5
Mmp15	1.37E-27	1.797649815	0.94	0.724	2.71E-23	5
Zfhx3	1.40E-27	1.438049519	0.755	0.359	2.77E-23	5
Arhgef17	1.53E-27	2.895501312	0.689	0.308	3.03E-23	5
Enho	1.72E-27	1.839515713	0.642	0.254	3.41E-23	5
Zfp644	1.83E-27	5.649113902	0.848	0.525	3.62E-23	5
Sox4	1.87E-27	46.56313066	0.993	0.875	3.70E-23	5
Brd2	2.18E-27	8.880336391	0.98	0.679	4.33E-23	5
Mar 02	2.29E-27	4.276541605	0.854	0.494	4.53E-23	5
Net1	2.35E-27	11.68275395	0.656	0.272	4.66E-23	5
Ulk2	2.40E-27	4.288263557	0.55	0.181	4.76E-23	5
Rai1	2.46E-27	3.482083036	0.728	0.351	4.87E-23	5
Son	2.51E-27	8.963961327	0.934	0.732	4.97E-23	5
Atf7	2.64E-27	2.832695464	0.808	0.439	5.23E-23	5
Zbtb4	2.80E-27	2.720808085	0.788	0.44	5.55E-23	5
Kmt2e	3.10E-27	10.67456205	0.954	0.768	6.15E-23	5
Tmem144	3.53E-27	1.172126797	0.464	0.125	6.99E-23	5
Fryl	3.86E-27	3.934941019	0.762	0.387	7.64E-23	5
Acaca	4.19E-27	4.2292018	0.629	0.236	8.30E-23	5
Mlph	4.27E-27	5.684249458	0.848	0.498	8.47E-23	5
Zkscan3	4.29E-27	0.251504943	0.821	0.438	8.50E-23	5
Ddx3x	4.73E-27	6.134330886	0.947	0.77	9.37E-23	5
Trpm4	4.89E-27	5.703288419	0.709	0.314	9.69E-23	5
Ltbp1	4.97E-27	4.730848756	0.841	0.46	9.86E-23	5
Plec	5.32E-27	17.52458439	0.848	0.517	1.05E-22	5
Heg1	6.22E-27	5.661175798	0.762	0.392	1.23E-22	5
Arglu1	6.89E-27	1.521329049	0.94	0.694	1.37E-22	5
Vtcn1	7.08E-27	3.389545286	0.762	0.368	1.40E-22	5
Gas6	9.53E-27	1.88261845	0.94	0.614	1.89E-22	5
Nsd1	9.65E-27	3.349500851	0.861	0.505	1.91E-22	5
Mospd3	1.00E-26	2.123246138	0.563	0.189	1.98E-22	5
Bcl9l	1.16E-26	9.076808392	0.821	0.445	2.29E-22	5
Bcam	1.19E-26	11.2817523	0.828	0.459	2.37E-22	5
Rnf144b	1.20E-26	5.908566301	0.483	0.15	2.38E-22	5
Ptprg	1.22E-26	1.521389029	0.629	0.246	2.43E-22	5
Susd6	1.24E-26	2.270992131	0.848	0.545	2.45E-22	5
Nlgn2	1.69E-26	1.328270321	0.517	0.165	3.36E-22	5
Tmem127	1.81E-26	0.254948131	0.682	0.297	3.58E-22	5
Id4	1.95E-26	10.04569977	0.146	0.01	3.86E-22	5
Twf1	2.16E-26	1.209920144	0.834	0.465	4.28E-22	5
Plagl2	2.38E-26	2.902624171	0.543	0.186	4.71E-22	5
Ldb1	2.49E-26	9.798354596	0.801	0.497	4.93E-22	5
Eif4g2	2.53E-26	9.022013743	0.987	0.935	5.01E-22	5
Camkk2	2.53E-26	0.979532484	0.543	0.188	5.01E-22	5
Rpgrip1	2.57E-26	1.570657769	0.563	0.203	5.09E-22	5
Sbk1	2.67E-26	0.860723946	0.318	0.063	5.29E-22	5
Dopey1	2.93E-26	2.601235032	0.563	0.197	5.81E-22	5
Rtf1	2.95E-26	2.040003465	0.815	0.464	5.85E-22	5
Pik3ca	3.01E-26	5.3898906	0.768	0.379	5.96E-22	5
Kif1b	3.22E-26	10.914656	0.881	0.601	6.39E-22	5
Aplp2	3.51E-26	7.421632702	0.947	0.817	6.96E-22	5
Impad1	4.08E-26	7.552580219	0.821	0.475	8.08E-22	5
Fam222b	4.14E-26	2.67980213	0.563	0.216	8.20E-22	5
Snrk	4.15E-26	2.63974215	0.636	0.253	8.23E-22	5
Lpgat1	4.23E-26	7.53095763	0.881	0.587	8.39E-22	5
Atp11a	4.63E-26	4.726751802	0.881	0.585	9.18E-22	5
Krt5	5.01E-26	51.54286996	0.265	0.047	9.93E-22	5
Ehmt1	5.35E-26	3.378355694	0.801	0.42	1.06E-21	5
Trim29	6.40E-26	3.600693397	0.636	0.255	1.27E-21	5
Lgr5	6.90E-26	0.827972023	0.126	0.007	1.37E-21	5
Slc25a23	6.91E-26	3.687525894	0.669	0.323	1.37E-21	5
D3Ertd254e	7.20E-26	2.412199042	0.689	0.293	1.43E-21	5
Smarcd2	7.45E-26	1.544564488	0.868	0.526	1.48E-21	5
Nfe2l1	7.63E-26	11.38293142	0.887	0.654	1.51E-21	5
Sfxn3	8.02E-26	3.216744376	0.742	0.364	1.59E-21	5
Myh11	8.45E-26	19.15185767	0.192	0.022	1.68E-21	5
Tcf4	9.10E-26	0.281564671	0.788	0.442	1.80E-21	5
Zmym5	9.73E-26	9.537852824	0.921	0.664	1.93E-21	5
Usp46	1.10E-25	6.085543702	0.722	0.327	2.17E-21	5
Elf2	1.14E-25	2.088098006	0.821	0.433	2.26E-21	5
Gm7694	1.29E-25	0.610812432	0.636	0.268	2.56E-21	5
Skp1a	1.33E-25	4.449128993	0.967	0.784	2.64E-21	5
Dkk3	1.33E-25	2.779304866	0.132	0.008	2.64E-21	5
Dcn	1.40E-25	571.7004884	0.709	0.338	2.78E-21	5
Plekha6	1.46E-25	10.68551633	0.755	0.409	2.89E-21	5
Sh3pxd2a	1.46E-25	6.248087269	0.543	0.191	2.90E-21	5
Arhgef2	1.61E-25	1.876296282	0.861	0.514	3.18E-21	5
Smarcc1	1.70E-25	4.652393706	0.815	0.467	3.38E-21	5
Adora1	1.71E-25	0.809254666	0.464	0.133	3.38E-21	5
Rhoq	1.74E-25	4.965936165	0.828	0.451	3.45E-21	5
Ubtf	1.89E-25	5.873835185	0.775	0.422	3.74E-21	5
Slc39a9	1.94E-25	2.325072421	0.642	0.27	3.84E-21	5
Atxn7l3	1.99E-25	1.613496585	0.629	0.251	3.94E-21	5
Zfp36l1	2.17E-25	15.81417446	0.987	0.873	4.30E-21	5
Ralgapb	2.26E-25	3.796968741	0.675	0.293	4.49E-21	5
Id2	2.40E-25	0.963311021	0.874	0.528	4.75E-21	5
Rab7b	2.47E-25	2.738287911	0.563	0.211	4.89E-21	5
Tmem63b	2.53E-25	1.897371661	0.821	0.547	5.01E-21	5
Emsy	2.66E-25	6.253116818	0.715	0.327	5.27E-21	5
Slc43a2	2.73E-25	2.718720014	0.543	0.18	5.41E-21	5
Setd1b	2.75E-25	1.26978705	0.695	0.327	5.44E-21	5
Etl4	2.76E-25	10.30414746	0.788	0.433	5.47E-21	5
Ccser2	2.82E-25	3.743426137	0.881	0.551	5.59E-21	5
Cic	2.87E-25	3.379068992	0.775	0.404	5.69E-21	5
Clic6	2.94E-25	12.06263867	0.682	0.276	5.83E-21	5
Lrrc8a	2.97E-25	8.872824993	0.768	0.393	5.89E-21	5
Ralbp1	3.00E-25	4.262986916	0.954	0.835	5.94E-21	5
Wnk1	3.10E-25	17.86205519	0.914	0.716	6.13E-21	5
Prrc2b	3.11E-25	5.519288505	0.834	0.521	6.17E-21	5
Zmiz2	3.35E-25	3.407539841	0.689	0.323	6.65E-21	5
Kdm2a	3.52E-25	5.545919903	0.907	0.679	6.98E-21	5
Golgb1	3.65E-25	1.822335005	0.914	0.645	7.23E-21	5
Msl1	3.70E-25	5.403983761	0.868	0.539	7.33E-21	5
Tgfb1i1	4.03E-25	4.32529069	0.245	0.04	7.98E-21	5
Sox10	4.06E-25	3.704569433	0.815	0.423	8.04E-21	5
Hnrnpul1	4.23E-25	4.461237794	0.868	0.59	8.39E-21	5
Bmpr2	4.36E-25	9.800201103	0.801	0.452	8.63E-21	5
Ssbp3	4.74E-25	7.14696432	0.828	0.457	9.40E-21	5
Ski	4.79E-25	3.331577892	0.775	0.45	9.50E-21	5
Tshz2	4.80E-25	16.90405675	0.437	0.129	9.51E-21	5
Crybg1	5.25E-25	4.067915523	0.834	0.457	1.04E-20	5
Csde1	5.82E-25	13.23076097	0.993	0.897	1.15E-20	5
Zfp704	6.06E-25	1.763859883	0.848	0.523	1.20E-20	5
Bptf	6.91E-25	1.078202576	0.927	0.677	1.37E-20	5
Brwd1	7.04E-25	2.255860532	0.748	0.389	1.39E-20	5
Atxn7l3b	7.27E-25	6.53918645	0.901	0.698	1.44E-20	5
Stim1	7.68E-25	2.396518256	0.603	0.244	1.52E-20	5
Ing1	7.95E-25	5.901493695	0.834	0.504	1.58E-20	5
Col4a6	8.66E-25	0.782390966	0.682	0.306	1.72E-20	5
Pcdh7	9.07E-25	1.228864451	0.126	0.007	1.80E-20	5
Notch2	9.55E-25	4.473368641	0.649	0.287	1.89E-20	5
Nudt3	1.04E-24	2.36115078	0.768	0.403	2.06E-20	5
Golph3	1.07E-24	6.250093973	0.94	0.767	2.12E-20	5
Rtn1	1.07E-24	0.912473925	0.166	0.016	2.13E-20	5
Fam208a	1.16E-24	12.50792857	0.781	0.44	2.30E-20	5
Ash1l	1.19E-24	9.025821296	0.907	0.68	2.36E-20	5
Aff1	1.35E-24	1.807069606	0.722	0.348	2.68E-20	5
Git2	1.41E-24	4.70129449	0.781	0.453	2.79E-20	5
Tulp4	1.74E-24	4.79048277	0.854	0.498	3.44E-20	5
Efcab14	1.78E-24	4.924594267	0.669	0.302	3.53E-20	5
Brd3	1.80E-24	9.751448649	0.854	0.559	3.58E-20	5
Anpep	2.07E-24	4.270500356	0.695	0.302	4.10E-20	5
Cenpb	2.25E-24	3.62309948	0.854	0.51	4.45E-20	5
Col4a5	2.26E-24	4.46415828	0.742	0.383	4.48E-20	5
Arf3	2.44E-24	3.202944378	0.887	0.622	4.83E-20	5
Acap2	2.57E-24	11.72547151	0.815	0.46	5.09E-20	5
2900097C17Rik	2.59E-24	9.349164033	0.861	0.555	5.13E-20	5
Nfatc3	2.63E-24	2.786180681	0.669	0.304	5.21E-20	5
Smarca2	2.65E-24	1.693851686	0.695	0.307	5.25E-20	5
App	2.79E-24	37.90687083	0.993	0.963	5.53E-20	5
Hipk1	3.00E-24	2.030607384	0.834	0.5	5.94E-20	5
Smim11	3.02E-24	1.058292661	0.815	0.485	5.98E-20	5
Irf2bpl	3.04E-24	0.706460336	0.967	0.819	6.03E-20	5
Phf14	3.11E-24	6.592623919	0.828	0.484	6.17E-20	5
Kmt2a	3.37E-24	8.936437671	0.921	0.639	6.68E-20	5
Lhfp	3.42E-24	5.208118238	0.483	0.17	6.77E-20	5
1300002E11Rik	3.61E-24	3.696778487	0.609	0.244	7.16E-20	5
4732490B19Rik	3.93E-24	0.70359304	0.318	0.067	7.80E-20	5
Nav1	4.09E-24	1.605130038	0.397	0.107	8.10E-20	5
Srek1ip1	4.18E-24	2.584935404	0.603	0.239	8.28E-20	5
Itch	4.35E-24	0.493395523	0.907	0.587	8.62E-20	5
Slc25a28	4.54E-24	3.129871924	0.748	0.408	8.99E-20	5
Txlna	4.75E-24	2.383673226	0.675	0.319	9.41E-20	5
Ppp2r3a	4.76E-24	5.669173334	0.728	0.372	9.43E-20	5
Mcmbp	5.00E-24	2.382666926	0.821	0.466	9.91E-20	5
Mettl27	5.03E-24	3.722465236	0.662	0.285	9.97E-20	5
Gng12	5.32E-24	40.54717064	0.901	0.819	1.05E-19	5
Plce1	6.25E-24	1.213295948	0.589	0.229	1.24E-19	5
Trim35	6.28E-24	2.165368842	0.444	0.135	1.24E-19	5
Tmprss13	6.41E-24	3.641059945	0.815	0.466	1.27E-19	5
Dgcr2	7.47E-24	1.703745447	0.709	0.328	1.48E-19	5
Cd2ap	8.37E-24	1.628085733	0.96	0.775	1.66E-19	5
Grhl2	9.28E-24	4.387795395	0.715	0.351	1.84E-19	5
Cep170b	9.40E-24	0.556680546	0.775	0.449	1.86E-19	5
Ganab	9.41E-24	4.454672197	0.762	0.432	1.86E-19	5
Foxo1	9.47E-24	0.918207397	0.834	0.477	1.88E-19	5
Ireb2	9.60E-24	3.279595027	0.682	0.338	1.90E-19	5
Sec16a	9.67E-24	0.517819849	0.662	0.297	1.92E-19	5
B4galt6	9.89E-24	3.398075594	0.464	0.149	1.96E-19	5
Vps54	1.03E-23	2.529292716	0.675	0.321	2.04E-19	5
Tnrc18	1.03E-23	9.560482977	0.788	0.463	2.04E-19	5
Nav2	1.04E-23	1.863011603	0.781	0.44	2.06E-19	5
Gtf2i	1.11E-23	3.013591219	0.795	0.479	2.20E-19	5
Cyb5r3	1.13E-23	3.680882758	0.841	0.551	2.23E-19	5
Ncoa1	1.16E-23	4.084990148	0.709	0.326	2.30E-19	5
Slco2a1	1.17E-23	2.979927923	0.53	0.198	2.32E-19	5
Klf7	1.17E-23	0.439284815	0.874	0.566	2.33E-19	5
Rp9	1.18E-23	5.317326597	0.947	0.82	2.33E-19	5
Gpr146	1.28E-23	4.198719354	0.629	0.269	2.53E-19	5
Tpcn1	1.32E-23	2.026938658	0.728	0.359	2.62E-19	5
Unc50	1.36E-23	7.913112233	0.788	0.456	2.70E-19	5
Prkar2a	1.45E-23	2.439903632	0.636	0.274	2.87E-19	5
Smad5	1.45E-23	7.274685007	0.709	0.364	2.88E-19	5
Sft2d2	1.53E-23	5.265405846	0.735	0.397	3.03E-19	5
Gas1	1.59E-23	21.09328822	0.331	0.08	3.15E-19	5
Trappc10	1.62E-23	3.437612858	0.642	0.285	3.21E-19	5
Bmp7	1.64E-23	0.721915692	0.159	0.016	3.25E-19	5
Dock9	1.64E-23	3.689377538	0.656	0.296	3.26E-19	5
1110008F13Rik	1.76E-23	13.75138283	0.907	0.642	3.49E-19	5
Fbxw7	1.77E-23	0.41693375	0.768	0.396	3.50E-19	5
Oxtr	1.86E-23	6.610130476	0.252	0.046	3.68E-19	5
Efna5	1.87E-23	1.790443466	0.775	0.382	3.70E-19	5
B4galnt1	1.90E-23	4.990180515	0.887	0.623	3.76E-19	5
Fcho2	1.91E-23	11.83964079	0.848	0.542	3.79E-19	5
Pkp1	2.17E-23	3.2441701	0.702	0.305	4.29E-19	5
Dopey2	2.22E-23	1.760623669	0.616	0.261	4.40E-19	5
Phf21a	2.29E-23	1.888952231	0.755	0.419	4.53E-19	5
Nrtn	2.34E-23	2.396428371	0.689	0.342	4.64E-19	5
Hdac4	2.69E-23	3.172509666	0.636	0.293	5.33E-19	5
2300009A05Rik	2.70E-23	2.01391872	0.715	0.38	5.35E-19	5
Tnrc6c	2.72E-23	3.056184516	0.781	0.468	5.39E-19	5
Setd7	2.82E-23	4.602572426	0.722	0.368	5.59E-19	5
Hp1bp3	2.85E-23	8.718823432	0.901	0.631	5.65E-19	5
Iqsec1	2.90E-23	2.949460594	0.675	0.321	5.75E-19	5
Cdon	2.94E-23	1.398931931	0.543	0.21	5.83E-19	5
Add1	2.97E-23	1.110790697	0.775	0.453	5.88E-19	5
Ddi2	3.02E-23	4.251259801	0.854	0.598	5.98E-19	5
Irf3	3.46E-23	0.39976452	0.722	0.359	6.85E-19	5
Plxnb1	3.52E-23	5.502522572	0.603	0.249	6.97E-19	5
Atrn	3.54E-23	1.66701346	0.503	0.176	7.02E-19	5
Smim19	3.55E-23	1.940304256	0.755	0.436	7.04E-19	5
Thra	3.68E-23	4.573582761	0.854	0.609	7.29E-19	5
Chd9	3.70E-23	3.958868676	0.775	0.45	7.33E-19	5
Itpripl2	3.70E-23	2.379740306	0.669	0.3	7.34E-19	5
Fyco1	3.71E-23	2.101739499	0.715	0.373	7.36E-19	5
Tnpo2	3.78E-23	3.434747466	0.722	0.352	7.50E-19	5
Set	3.89E-23	45.56061884	0.96	0.896	7.71E-19	5
Hdgf	4.05E-23	18.69187243	0.974	0.866	8.02E-19	5
Il15ra	4.05E-23	2.044235463	0.497	0.165	8.03E-19	5
Crtc3	4.20E-23	3.691533883	0.755	0.404	8.33E-19	5
Ptp4a2	4.37E-23	20.45407493	0.967	0.857	8.67E-19	5
Vangl1	4.50E-23	4.921830761	0.656	0.316	8.93E-19	5
Mfsd13a	4.61E-23	0.307855676	0.51	0.172	9.14E-19	5
Ago1	4.69E-23	1.748468475	0.609	0.259	9.30E-19	5
Ift20	5.15E-23	8.779315222	0.834	0.577	1.02E-18	5
Krit1	5.29E-23	7.044534635	0.841	0.528	1.05E-18	5
Tab2	5.35E-23	1.4572497	0.854	0.576	1.06E-18	5
Jade1	5.52E-23	7.689029087	0.828	0.5	1.09E-18	5
Romo1	5.86E-23	10.02852508	0.874	0.614	1.16E-18	5
Slc38a2	6.03E-23	7.231692945	0.887	0.642	1.19E-18	5
Usp20	6.19E-23	1.609711239	0.57	0.225	1.23E-18	5
Taok1	6.23E-23	11.24368047	0.854	0.584	1.23E-18	5
Large1	6.31E-23	8.617301047	0.675	0.345	1.25E-18	5
Rprd1b	6.84E-23	3.695158785	0.735	0.398	1.36E-18	5
Bcl6	6.84E-23	1.530386401	0.795	0.494	1.36E-18	5
Rbbp6	7.54E-23	2.452355041	0.848	0.598	1.49E-18	5
Socs7	7.77E-23	3.217573062	0.55	0.209	1.54E-18	5
Rhobtb2	7.78E-23	1.766266566	0.377	0.101	1.54E-18	5
Kcnh1	7.83E-23	4.019899886	0.318	0.073	1.55E-18	5
Crebbp	7.90E-23	1.408862681	0.848	0.562	1.57E-18	5
Clcn4	7.95E-23	5.999209232	0.722	0.383	1.57E-18	5
Tbc1d4	8.03E-23	3.398688925	0.563	0.219	1.59E-18	5
Usp34	8.11E-23	7.613949757	0.861	0.569	1.61E-18	5
Mical3	8.74E-23	5.243143823	0.695	0.342	1.73E-18	5
Ctnnb1	9.81E-23	3.157162884	0.967	0.856	1.94E-18	5
Xpr1	9.99E-23	1.781487546	0.596	0.262	1.98E-18	5
Bcl2l11	1.11E-22	4.544873806	0.841	0.538	2.20E-18	5
Drap1	1.12E-22	8.054639928	0.934	0.73	2.22E-18	5
Bace1	1.18E-22	0.809598196	0.616	0.257	2.34E-18	5
Map3k20	1.18E-22	4.885354409	0.841	0.534	2.35E-18	5
Extl1	1.22E-22	8.139885495	0.543	0.21	2.42E-18	5
Copg2	1.22E-22	2.324562146	0.728	0.397	2.42E-18	5
Adam9	1.23E-22	4.139689004	0.689	0.349	2.43E-18	5
Synj2bp	1.29E-22	5.578559922	0.709	0.346	2.56E-18	5
Luc7l2	1.34E-22	8.880614384	0.954	0.881	2.66E-18	5
Plekhm1	1.39E-22	1.214056567	0.464	0.152	2.75E-18	5
Gigyf1	1.42E-22	5.104265572	0.709	0.368	2.81E-18	5
Kmt2d	1.42E-22	5.671216304	0.702	0.353	2.81E-18	5
Slc48a1	1.43E-22	10.41830439	0.921	0.65	2.83E-18	5
Pdxk	1.43E-22	1.736993596	0.609	0.252	2.83E-18	5
Mxd4	1.43E-22	4.94477819	0.848	0.543	2.84E-18	5
Numa1	1.44E-22	7.976201911	0.854	0.575	2.85E-18	5
Ntng1	1.49E-22	0.378162959	0.629	0.274	2.96E-18	5
Fosb	1.51E-22	0.472604765	0.57	0.228	2.99E-18	5
Atat1	1.54E-22	0.923517107	0.695	0.334	3.06E-18	5
Wipf3	1.55E-22	1.390923391	0.325	0.076	3.08E-18	5
Scnn1a	1.56E-22	0.271859498	0.57	0.24	3.10E-18	5
Sgsm2	1.67E-22	2.978354251	0.536	0.2	3.31E-18	5
Rbms1	1.70E-22	3.437482784	0.927	0.692	3.36E-18	5
Asxl2	1.71E-22	9.981956374	0.788	0.459	3.40E-18	5
Arid1a	1.74E-22	3.870256585	0.841	0.552	3.45E-18	5
Tcaf1	1.74E-22	1.325186793	0.735	0.374	3.45E-18	5
Fat1	1.94E-22	1.760420509	0.808	0.493	3.85E-18	5
Pgd	1.97E-22	1.656365911	0.894	0.576	3.91E-18	5
Arid2	2.09E-22	3.203813082	0.755	0.452	4.14E-18	5
Stx6	2.13E-22	2.323910135	0.854	0.506	4.22E-18	5
Hoxb4	2.18E-22	12.26185034	0.702	0.354	4.32E-18	5
Zcchc14	2.20E-22	1.631768308	0.589	0.248	4.36E-18	5
Selenop	2.22E-22	17.45129357	0.861	0.496	4.39E-18	5
Trrap	2.23E-22	1.773777019	0.735	0.361	4.42E-18	5
Dnmbp	2.26E-22	1.235754438	0.623	0.275	4.48E-18	5
D17Wsu92e	2.28E-22	4.673563145	0.821	0.528	4.52E-18	5
C2cd3	2.29E-22	2.17413166	0.57	0.232	4.54E-18	5
Birc6	2.34E-22	2.758905712	0.868	0.63	4.64E-18	5
Rcn2	2.35E-22	0.534929552	0.821	0.539	4.65E-18	5
Purb	2.38E-22	5.711775204	0.914	0.729	4.72E-18	5
Smarcc2	2.58E-22	8.080472396	0.722	0.392	5.11E-18	5
Efhd2	2.65E-22	0.396643667	0.907	0.648	5.25E-18	5
Bcr	2.82E-22	3.423799359	0.702	0.34	5.59E-18	5
Cttn	2.95E-22	2.053307178	0.901	0.722	5.84E-18	5
Wnk2	3.04E-22	4.138217324	0.53	0.2	6.02E-18	5
Cnot6	3.06E-22	8.516254327	0.841	0.532	6.07E-18	5
Ap2b1	3.08E-22	2.555835125	0.768	0.457	6.10E-18	5
Mast3	3.10E-22	2.001241065	0.45	0.145	6.14E-18	5
Ubxn2a	3.11E-22	3.638581365	0.728	0.386	6.16E-18	5
Adgrl2	3.13E-22	2.07128575	0.669	0.33	6.21E-18	5
Fbxo11	3.17E-22	1.854495555	0.662	0.329	6.28E-18	5
Creb3l2	3.45E-22	3.866051911	0.682	0.351	6.84E-18	5
Zfp652	3.78E-22	3.312976935	0.715	0.374	7.49E-18	5
Cbx1	3.86E-22	0.837186089	0.894	0.672	7.64E-18	5
Hivep1	4.04E-22	1.169020356	0.722	0.373	8.00E-18	5
Trak1	4.11E-22	5.959165375	0.748	0.394	8.15E-18	5
Chd7	4.17E-22	13.8738343	0.868	0.562	8.27E-18	5
Mapk13	4.28E-22	1.544627255	0.874	0.671	8.47E-18	5
Fgfrl1	4.43E-22	1.865372578	0.55	0.21	8.77E-18	5
Srsf5	4.49E-22	8.965378731	0.96	0.811	8.89E-18	5
Fndc3b	4.63E-22	7.144461469	0.762	0.471	9.17E-18	5
Il6st	4.65E-22	7.59842646	0.762	0.416	9.21E-18	5
Bzw2	4.67E-22	1.730204313	0.927	0.747	9.25E-18	5
Trub2	4.69E-22	1.130383999	0.464	0.157	9.31E-18	5
Slc25a30	4.70E-22	4.257992562	0.715	0.349	9.32E-18	5
Micall1	4.71E-22	3.32796518	0.629	0.306	9.33E-18	5
Synm	5.11E-22	2.146314584	0.258	0.05	1.01E-17	5
Gna11	5.36E-22	10.30369451	0.841	0.543	1.06E-17	5
Eps8	5.48E-22	0.337380975	0.517	0.184	1.09E-17	5
Msi2	5.71E-22	1.774274387	0.841	0.622	1.13E-17	5
Mib1	6.06E-22	4.515810394	0.735	0.391	1.20E-17	5
Slc45a3	6.16E-22	4.467313027	0.642	0.287	1.22E-17	5
Ramp1	6.65E-22	3.399690539	0.742	0.408	1.32E-17	5
Lclat1	6.77E-22	1.290717711	0.325	0.079	1.34E-17	5
Gm16136	6.81E-22	5.862228004	0.722	0.357	1.35E-17	5
Tm9sf2	7.05E-22	6.263794488	0.868	0.639	1.40E-17	5
Mkl2	7.19E-22	7.030677588	0.682	0.345	1.42E-17	5
Ctnnd1	7.31E-22	2.825166136	0.894	0.647	1.45E-17	5
Eif4g3	7.48E-22	3.832569398	0.742	0.387	1.48E-17	5
Rarg	7.68E-22	1.679088542	0.722	0.383	1.52E-17	5
Pip5k1c	8.04E-22	0.874834378	0.563	0.224	1.59E-17	5
Ubr4	8.04E-22	14.42621094	0.828	0.543	1.59E-17	5
Slc39a14	8.18E-22	2.430382377	0.689	0.343	1.62E-17	5
Cnn1	8.22E-22	38.4658755	0.192	0.028	1.63E-17	5
Arfip2	8.26E-22	1.080747821	0.722	0.365	1.64E-17	5
Gprc5b	8.32E-22	4.864760216	0.576	0.231	1.65E-17	5
Mar 06	8.44E-22	3.194149254	0.715	0.37	1.67E-17	5
Nfat5	9.16E-22	0.71863129	0.854	0.622	1.82E-17	5
Nf2	9.37E-22	1.405272274	0.51	0.19	1.86E-17	5
Pbrm1	9.88E-22	6.55882039	0.901	0.658	1.96E-17	5
Poc1b	1.08E-21	1.509720477	0.457	0.152	2.14E-17	5
Fbrsl1	1.08E-21	0.961869734	0.695	0.385	2.15E-17	5
Efnb1	1.10E-21	1.566605287	0.689	0.325	2.18E-17	5
Zmynd11	1.14E-21	6.765553984	0.854	0.585	2.26E-17	5
Herc2	1.16E-21	1.597004903	0.682	0.323	2.29E-17	5
Fam53c	1.19E-21	0.777176341	0.556	0.214	2.36E-17	5
Akap11	1.25E-21	2.333153942	0.563	0.243	2.49E-17	5
Mlxip	1.28E-21	4.694403979	0.695	0.37	2.54E-17	5
Tes	1.28E-21	30.52530475	0.715	0.402	2.54E-17	5
Cdk16	1.31E-21	4.346449819	0.781	0.447	2.59E-17	5
Tm9sf3	1.31E-21	5.102105977	0.947	0.809	2.59E-17	5
Mtf2	1.37E-21	1.611569173	0.715	0.383	2.71E-17	5
Adra1a	1.38E-21	2.91050422	0.364	0.099	2.74E-17	5
Dcaf7	1.41E-21	3.230645483	0.649	0.318	2.80E-17	5
Dexi	1.42E-21	2.602606691	0.669	0.32	2.82E-17	5
Trim8	1.43E-21	8.968065347	0.808	0.541	2.82E-17	5
Ifnlr1	1.47E-21	3.951066643	0.589	0.251	2.92E-17	5
Sipa1l3	1.56E-21	0.39786197	0.722	0.391	3.10E-17	5
Ackr3	1.70E-21	4.668494501	0.503	0.175	3.37E-17	5
Cadm1	1.73E-21	10.76718732	0.656	0.311	3.42E-17	5
Mga	1.74E-21	4.530211751	0.781	0.503	3.45E-17	5
Epm2aip1	1.76E-21	0.757766795	0.775	0.413	3.49E-17	5
Esyt1	1.77E-21	2.948703956	0.669	0.334	3.51E-17	5
Itpr1	1.81E-21	3.033038486	0.583	0.233	3.59E-17	5
Atp1b3	1.81E-21	8.731179177	0.702	0.365	3.60E-17	5
Ctbp2	1.84E-21	1.86758255	0.748	0.429	3.65E-17	5
Ggta1	1.92E-21	2.070795412	0.331	0.084	3.80E-17	5
Vat1	1.94E-21	7.24755838	0.834	0.551	3.84E-17	5
Tnk2	1.99E-21	0.436806826	0.722	0.381	3.94E-17	5
Hlf	2.11E-21	6.124067872	0.636	0.274	4.18E-17	5
Pald1	2.19E-21	1.24816659	0.636	0.302	4.34E-17	5
Galnt1	2.20E-21	0.708528588	0.636	0.277	4.37E-17	5
Rnf103	2.26E-21	10.31070089	0.669	0.37	4.49E-17	5
Ube3a	2.45E-21	9.053624057	0.94	0.724	4.85E-17	5
Tgfbr2	2.58E-21	1.139790905	0.702	0.376	5.10E-17	5
Snrnp70	2.69E-21	1.924706044	0.954	0.846	5.33E-17	5
Ppl	2.72E-21	0.821136573	0.821	0.478	5.39E-17	5
Ell	2.74E-21	3.323126381	0.616	0.28	5.43E-17	5
Nek9	2.76E-21	3.075813737	0.576	0.251	5.47E-17	5
Tug1	2.77E-21	3.772541968	0.715	0.404	5.50E-17	5
G3bp1	2.95E-21	8.669824175	0.901	0.641	5.84E-17	5
Ankrd40	2.95E-21	0.523621063	0.722	0.394	5.85E-17	5
Tirap	2.99E-21	2.088676348	0.636	0.295	5.92E-17	5
Sfpq	2.99E-21	0.397718328	0.907	0.693	5.93E-17	5
Cd151	3.08E-21	2.961457686	0.887	0.743	6.10E-17	5
Sin3a	3.16E-21	7.011856164	0.662	0.317	6.27E-17	5
Map3k2	3.27E-21	5.006106192	0.689	0.364	6.48E-17	5
Ece1	3.28E-21	6.491868716	0.715	0.385	6.50E-17	5
Nipbl	3.33E-21	5.955732359	0.894	0.72	6.60E-17	5
Socs2	3.55E-21	0.288739868	0.768	0.464	7.04E-17	5
Smarca4	3.60E-21	6.127423925	0.854	0.576	7.13E-17	5
Elk4	3.67E-21	1.806311179	0.675	0.322	7.28E-17	5
C2cd5	3.68E-21	2.417663906	0.51	0.187	7.29E-17	5
Tomm34	3.76E-21	3.052761055	0.735	0.393	7.46E-17	5
B4galt1	3.88E-21	0.487413024	0.788	0.459	7.69E-17	5
Mier3	3.89E-21	2.666435985	0.53	0.201	7.72E-17	5
Rims2	4.03E-21	0.458526455	0.185	0.026	7.99E-17	5
Eps15	4.09E-21	2.502988301	0.828	0.572	8.11E-17	5
Sos1	4.15E-21	1.15841683	0.609	0.261	8.22E-17	5
Dync1h1	4.19E-21	0.599161692	0.861	0.604	8.30E-17	5
Rnf125	4.25E-21	8.297301262	0.57	0.222	8.43E-17	5
Plcg1	4.30E-21	0.86990686	0.424	0.136	8.52E-17	5
Kctd1	4.32E-21	2.145803037	0.695	0.368	8.56E-17	5
Smad4	4.35E-21	4.018479086	0.874	0.585	8.62E-17	5
Cdc42bpa	4.36E-21	13.66249761	0.742	0.406	8.64E-17	5
Ncoa3	4.47E-21	5.52481033	0.715	0.388	8.86E-17	5
Ogdh	4.50E-21	1.579216285	0.815	0.499	8.91E-17	5
Zfp740	4.53E-21	2.698215629	0.801	0.464	8.98E-17	5
Fam69a	4.58E-21	0.379198746	0.642	0.308	9.08E-17	5
Mapkbp1	4.82E-21	2.551044316	0.543	0.221	9.56E-17	5
Fam193a	4.85E-21	1.476601558	0.722	0.374	9.62E-17	5
Itga6	4.89E-21	2.595341916	0.834	0.566	9.70E-17	5
Cul5	5.14E-21	1.154772807	0.662	0.338	1.02E-16	5
Rps6ka3	5.21E-21	3.152682293	0.609	0.284	1.03E-16	5
Ahdc1	5.22E-21	7.345778346	0.662	0.342	1.03E-16	5
Pomgnt1	5.23E-21	1.743835519	0.623	0.27	1.04E-16	5
Sgms2	5.23E-21	6.126841013	0.748	0.428	1.04E-16	5
Lpcat3	5.33E-21	2.833369625	0.748	0.411	1.06E-16	5
Samd10	5.48E-21	3.573194547	0.589	0.259	1.09E-16	5
Kcnk5	5.59E-21	1.680671101	0.589	0.239	1.11E-16	5
Rab14	5.65E-21	3.007100824	0.934	0.88	1.12E-16	5
Gatad1	5.66E-21	2.134662022	0.868	0.538	1.12E-16	5
Gpd1l	5.77E-21	3.329972156	0.51	0.193	1.14E-16	5
Tle3	5.86E-21	1.787747081	0.649	0.328	1.16E-16	5
Ptges3	6.24E-21	17.70906283	0.96	0.873	1.24E-16	5
Wnt4	6.24E-21	15.70996303	0.695	0.361	1.24E-16	5
Kcnq1ot1	6.31E-21	24.68537063	0.901	0.613	1.25E-16	5
Acox1	6.49E-21	3.991531227	0.722	0.403	1.29E-16	5
AC149090.1	6.61E-21	9.226127011	0.874	0.622	1.31E-16	5
Mrpl57	6.63E-21	6.906205358	0.841	0.53	1.31E-16	5
Garem1	6.76E-21	1.606973228	0.411	0.125	1.34E-16	5
Slf2	7.39E-21	0.94410165	0.603	0.27	1.46E-16	5
Fktn	7.45E-21	0.874410732	0.483	0.17	1.48E-16	5
Lsm7	7.46E-21	1.858529551	0.781	0.484	1.48E-16	5
Pigp	7.52E-21	3.234527843	0.821	0.516	1.49E-16	5
Kmt2b	7.59E-21	4.596754735	0.656	0.336	1.50E-16	5
Cbarp	7.61E-21	8.105004839	0.563	0.233	1.51E-16	5
Gtf2a1	7.92E-21	2.263704011	0.523	0.201	1.57E-16	5
Cdip1	7.97E-21	3.043884013	0.722	0.4	1.58E-16	5
Arhgef3	8.16E-21	1.399712994	0.629	0.287	1.62E-16	5
Snf8	8.26E-21	1.809706655	0.795	0.437	1.64E-16	5
Iscu	8.44E-21	4.452863916	0.808	0.557	1.67E-16	5
Surf4	8.50E-21	4.881050974	0.874	0.663	1.68E-16	5
Hmg20b	8.58E-21	2.169176016	0.868	0.592	1.70E-16	5
Zfp106	8.85E-21	3.956925256	0.795	0.485	1.75E-16	5
Herc1	8.90E-21	0.691289803	0.762	0.439	1.76E-16	5
Mia3	8.99E-21	6.842369218	0.742	0.396	1.78E-16	5
Rbms3	9.11E-21	9.483253024	0.497	0.189	1.80E-16	5
Khdrbs1	9.17E-21	2.593654284	0.874	0.672	1.82E-16	5
Ankrd44	9.65E-21	0.905782339	0.371	0.105	1.91E-16	5
Prrc2c	1.03E-20	7.583088262	0.954	0.828	2.05E-16	5
Nucb1	1.07E-20	0.864266289	0.841	0.57	2.13E-16	5
Zc3h12a	1.09E-20	1.584597627	0.477	0.161	2.17E-16	5
Cracr2b	1.17E-20	4.010376356	0.775	0.455	2.32E-16	5
Ahcyl1	1.18E-20	3.879273368	0.881	0.707	2.34E-16	5
Pou6f1	1.19E-20	2.198766432	0.437	0.146	2.35E-16	5
Cnn3	1.21E-20	16.26514231	0.921	0.805	2.39E-16	5
Zfp637	1.23E-20	4.190696133	0.762	0.457	2.44E-16	5
Fam193b	1.32E-20	1.259680944	0.709	0.354	2.61E-16	5
Camk2g	1.33E-20	2.191330217	0.589	0.263	2.64E-16	5
1110065P20Rik	1.34E-20	6.082376743	0.715	0.371	2.66E-16	5
Uqcr11	1.43E-20	26.10110915	0.921	0.828	2.83E-16	5
Spry2	1.43E-20	0.781283401	0.662	0.337	2.84E-16	5
Sema4d	1.45E-20	2.822039821	0.609	0.271	2.86E-16	5
Parp16	1.45E-20	0.943527033	0.351	0.096	2.87E-16	5
Fgfr1	1.47E-20	12.81369294	0.887	0.671	2.91E-16	5
Nlk	1.48E-20	2.644603016	0.45	0.157	2.94E-16	5
Icmt	1.59E-20	1.921573592	0.517	0.2	3.15E-16	5
Arf5	1.59E-20	1.889614109	0.96	0.929	3.16E-16	5
Pex5	1.61E-20	1.521979377	0.662	0.334	3.19E-16	5
Tsn	1.64E-20	0.331424464	0.881	0.659	3.25E-16	5
Hnrnpul2	1.65E-20	2.011636893	0.828	0.555	3.27E-16	5
Fam120b	1.68E-20	6.305493789	0.636	0.283	3.32E-16	5
Slc35f6	1.75E-20	6.119670171	0.543	0.221	3.47E-16	5
Zfp36l2	1.77E-20	6.117204765	0.907	0.72	3.50E-16	5
Adgra3	1.84E-20	7.500797319	0.543	0.233	3.64E-16	5
Cbl	1.88E-20	2.351232313	0.748	0.432	3.72E-16	5
Gramd1a	1.90E-20	3.653660979	0.709	0.353	3.76E-16	5
Fam168a	1.96E-20	1.666022961	0.656	0.334	3.89E-16	5
Sgpp1	2.00E-20	3.608801359	0.709	0.359	3.97E-16	5
Vav2	2.04E-20	3.111187914	0.497	0.186	4.05E-16	5
Larp4b	2.05E-20	0.427792887	0.854	0.641	4.06E-16	5
Epn2	2.05E-20	1.843762352	0.788	0.522	4.06E-16	5
Dpm3	2.10E-20	11.6765128	0.848	0.64	4.16E-16	5
Atp2a2	2.11E-20	10.45921797	0.861	0.611	4.18E-16	5
Rab24	2.14E-20	5.893083993	0.815	0.533	4.25E-16	5
Gnpat	2.21E-20	3.068554112	0.609	0.268	4.39E-16	5
Slc20a2	2.25E-20	2.446654538	0.483	0.181	4.46E-16	5
Pip4k2b	2.28E-20	0.903883603	0.377	0.109	4.52E-16	5
Ptpn11	2.31E-20	5.961141102	0.775	0.468	4.57E-16	5
Atp9a	2.33E-20	3.957765601	0.675	0.359	4.63E-16	5
Gxylt1	2.45E-20	4.033369036	0.57	0.243	4.86E-16	5
Stard7	2.48E-20	2.312805356	0.629	0.287	4.92E-16	5
Rcc2	2.50E-20	4.342385723	0.742	0.419	4.96E-16	5
Rgl1	2.52E-20	0.671469746	0.119	0.01	5.00E-16	5
Slpi	2.56E-20	40.79228506	0.722	0.365	5.08E-16	5
Fam98a	2.59E-20	1.438484227	0.47	0.173	5.13E-16	5
C130021I20Rik	2.60E-20	2.591868808	0.47	0.172	5.15E-16	5
Agrn	2.61E-20	0.344647257	0.662	0.334	5.18E-16	5
Zyg11b	2.63E-20	2.98090976	0.589	0.265	5.22E-16	5
Erbin	2.66E-20	4.724636062	0.927	0.779	5.27E-16	5
Stox2	2.72E-20	2.891213268	0.576	0.249	5.39E-16	5
Etv3	2.74E-20	2.545890808	0.589	0.274	5.44E-16	5
Cltc	2.75E-20	8.949504464	0.894	0.676	5.45E-16	5
Zfp260	2.87E-20	3.123173957	0.722	0.419	5.69E-16	5
Taf4	2.99E-20	2.626920434	0.49	0.183	5.92E-16	5
Sbno1	2.99E-20	2.813467783	0.881	0.636	5.92E-16	5
Zfp866	3.03E-20	0.770602907	0.358	0.099	6.01E-16	5
Afap1	3.09E-20	5.31095197	0.662	0.361	6.12E-16	5
Secisbp2l	3.10E-20	8.325361082	0.702	0.366	6.15E-16	5
Cdc37l1	3.13E-20	1.877302296	0.735	0.408	6.19E-16	5
Muc15	3.14E-20	3.282025846	0.854	0.483	6.23E-16	5
4932438A13Rik	3.15E-20	5.82152327	0.695	0.383	6.24E-16	5
Arhgef12	3.15E-20	1.491241567	0.881	0.683	6.24E-16	5
Orai1	3.21E-20	1.688766044	0.755	0.412	6.37E-16	5
Ube2h	3.28E-20	3.868127458	0.881	0.65	6.50E-16	5
Sel1l	3.28E-20	1.906452215	0.755	0.449	6.51E-16	5
P3h4	3.32E-20	1.230236806	0.629	0.308	6.57E-16	5
Tango2	3.38E-20	2.874662209	0.576	0.26	6.69E-16	5
Eaf1	3.40E-20	0.373215124	0.536	0.219	6.75E-16	5
Mast2	3.41E-20	5.079830945	0.576	0.256	6.76E-16	5
Arih1	3.44E-20	1.652083236	0.801	0.531	6.82E-16	5
2310001H17Rik	3.50E-20	3.646279823	0.53	0.21	6.94E-16	5
Cyhr1	3.75E-20	3.215041697	0.841	0.649	7.44E-16	5
Specc1l	3.76E-20	1.497819157	0.702	0.349	7.46E-16	5
Mcm3ap	3.85E-20	1.048491152	0.424	0.137	7.64E-16	5
Mlf2	4.14E-20	6.172515975	0.861	0.677	8.21E-16	5
Wipf2	4.31E-20	0.85566728	0.695	0.4	8.54E-16	5
Maf1	4.32E-20	6.674049403	0.808	0.523	8.57E-16	5
Ssh1	4.57E-20	2.56996677	0.51	0.208	9.06E-16	5
Ndufb7	4.58E-20	0.472719922	0.861	0.648	9.07E-16	5
Tnks2	4.60E-20	9.636569308	0.848	0.621	9.12E-16	5
Senp7	4.96E-20	1.822005521	0.649	0.295	9.83E-16	5
Aggf1	5.07E-20	2.209300236	0.642	0.323	1.00E-15	5
Galnt3	5.15E-20	1.201191709	0.795	0.48	1.02E-15	5
Pds5a	5.38E-20	2.932044207	0.821	0.56	1.07E-15	5
5730559C18Rik	5.51E-20	4.074893508	0.47	0.177	1.09E-15	5
Jup	5.57E-20	2.393021648	0.907	0.748	1.10E-15	5
Wbp1l	5.60E-20	4.810561351	0.616	0.302	1.11E-15	5
Synrg	5.77E-20	1.151358177	0.536	0.216	1.14E-15	5
Atp1a1	5.85E-20	4.776399707	0.907	0.744	1.16E-15	5
Me1	6.27E-20	10.41995692	0.868	0.673	1.24E-15	5
Ppp6r3	6.47E-20	3.716099098	0.848	0.536	1.28E-15	5
Liph	6.48E-20	3.018467435	0.497	0.178	1.28E-15	5
B230219D22Rik	6.96E-20	3.884177884	0.808	0.555	1.38E-15	5
Csnk1g2	6.98E-20	0.978957672	0.841	0.59	1.38E-15	5
Ssbp4	7.02E-20	7.359929975	0.695	0.364	1.39E-15	5
Zfp329	7.08E-20	2.86862721	0.642	0.304	1.40E-15	5
Trio	7.14E-20	2.144842737	0.675	0.355	1.42E-15	5
Smo	7.23E-20	5.955517811	0.709	0.404	1.43E-15	5
Eif4g1	7.47E-20	6.891264417	0.887	0.65	1.48E-15	5
Supt16	7.60E-20	0.545238447	0.775	0.451	1.51E-15	5
Lrp10	7.61E-20	6.25280539	0.821	0.551	1.51E-15	5
Paip1	8.07E-20	3.144275653	0.795	0.496	1.60E-15	5
Stat6	8.09E-20	1.728059747	0.675	0.366	1.60E-15	5
Aebp1	8.14E-20	7.759739063	0.238	0.048	1.61E-15	5
Tmcc2	8.33E-20	0.718487276	0.338	0.093	1.65E-15	5
Etv6	8.49E-20	9.412885404	0.775	0.487	1.68E-15	5
Hectd4	8.60E-20	1.138766689	0.517	0.2	1.70E-15	5
Stag1	8.84E-20	3.563846251	0.709	0.38	1.75E-15	5
Pard3	8.95E-20	6.739077068	0.768	0.461	1.77E-15	5
Zzz3	9.09E-20	2.566130573	0.649	0.314	1.80E-15	5
Rab1a	9.42E-20	3.136153033	0.94	0.81	1.87E-15	5
Sf3b5	9.62E-20	5.606797799	0.894	0.697	1.91E-15	5
Foxj2	9.69E-20	1.69567247	0.51	0.208	1.92E-15	5
Vsir	9.77E-20	4.037703398	0.417	0.14	1.94E-15	5
Cisd1	9.87E-20	2.820128355	0.735	0.425	1.96E-15	5
Card6	9.88E-20	1.087632169	0.51	0.192	1.96E-15	5
Rbm4b	1.00E-19	4.327009547	0.781	0.456	1.99E-15	5
Prr15l	1.05E-19	2.729026656	0.808	0.505	2.08E-15	5
Hk1	1.09E-19	1.491317041	0.808	0.508	2.17E-15	5
Nacc2	1.10E-19	1.393118703	0.391	0.121	2.18E-15	5
Rhoc	1.11E-19	4.479872965	0.934	0.867	2.19E-15	5
Wwc1	1.11E-19	0.587625827	0.781	0.477	2.20E-15	5
Lgals8	1.11E-19	2.801509575	0.603	0.278	2.20E-15	5
Kri1	1.11E-19	1.354245024	0.47	0.176	2.21E-15	5
Psme4	1.13E-19	3.258443794	0.788	0.5	2.23E-15	5
Cand1	1.16E-19	2.947402518	0.715	0.387	2.29E-15	5
Timm13	1.16E-19	5.965983158	0.947	0.794	2.30E-15	5
Fut11	1.17E-19	0.834386782	0.497	0.187	2.33E-15	5
Gclm	1.18E-19	62.43271062	0.881	0.655	2.34E-15	5
Boc	1.20E-19	1.192773785	0.55	0.221	2.38E-15	5
Dnmt1	1.22E-19	1.104307826	0.715	0.378	2.41E-15	5
Fam149b	1.23E-19	1.921954296	0.55	0.229	2.43E-15	5
Bfar	1.23E-19	4.840913674	0.709	0.383	2.44E-15	5
Piezo1	1.24E-19	2.546361096	0.675	0.35	2.46E-15	5
Srgap3	1.24E-19	0.425073983	0.245	0.05	2.46E-15	5
Jkamp	1.27E-19	3.938894321	0.768	0.48	2.52E-15	5
Mapk9	1.30E-19	2.677558509	0.649	0.304	2.57E-15	5
Mmp14	1.31E-19	2.089806863	0.715	0.388	2.59E-15	5
Vps4b	1.34E-19	0.976593514	0.868	0.639	2.65E-15	5
Pdzd2	1.35E-19	1.374479277	0.503	0.191	2.67E-15	5
Ppp2r5a	1.35E-19	0.408056464	0.868	0.568	2.68E-15	5
Carmil1	1.36E-19	0.902656625	0.649	0.341	2.69E-15	5
Trip11	1.36E-19	5.085491277	0.775	0.45	2.69E-15	5
Taf3	1.38E-19	3.485875352	0.636	0.297	2.74E-15	5
Tnfsf12	1.38E-19	4.877410025	0.662	0.326	2.74E-15	5
Shoc2	1.40E-19	1.656067882	0.662	0.344	2.77E-15	5
Arid1b	1.41E-19	1.093831583	0.662	0.336	2.80E-15	5
Calcoco1	1.42E-19	1.54895903	0.702	0.394	2.81E-15	5
Osbp	1.46E-19	2.358969923	0.623	0.3	2.89E-15	5
Rfc1	1.53E-19	3.665486927	0.682	0.359	3.02E-15	5
Plcb3	1.53E-19	2.646874309	0.675	0.343	3.03E-15	5
Parm1	1.57E-19	3.145176325	0.576	0.259	3.11E-15	5
Msrb1	1.58E-19	10.12146668	0.841	0.611	3.13E-15	5
Prr13	1.58E-19	0.293284466	0.947	0.813	3.14E-15	5
Ptk7	1.59E-19	5.798947838	0.675	0.334	3.15E-15	5
Tmtc4	1.59E-19	2.844856485	0.444	0.156	3.16E-15	5
Scn7a	1.65E-19	1.47150474	0.119	0.01	3.26E-15	5
Arhgap35	1.67E-19	0.338158314	0.596	0.289	3.31E-15	5
Asb7	1.72E-19	1.638677665	0.43	0.147	3.41E-15	5
Tns3	1.73E-19	2.791445909	0.656	0.326	3.44E-15	5
Iars2	1.74E-19	4.331687395	0.662	0.329	3.44E-15	5
Tshz1	1.75E-19	3.838272333	0.55	0.234	3.48E-15	5
Crb3	1.76E-19	7.116501104	0.874	0.604	3.48E-15	5
Dlg5	1.79E-19	2.470141014	0.477	0.185	3.54E-15	5
Dtna	1.80E-19	0.974759427	0.563	0.233	3.57E-15	5
Myo1b	1.83E-19	3.148554109	0.748	0.433	3.63E-15	5
Fgf1	1.84E-19	1.779398921	0.298	0.075	3.65E-15	5
Mthfd2l	1.88E-19	2.467346351	0.748	0.475	3.73E-15	5
Vps13a	1.89E-19	3.703529934	0.788	0.515	3.75E-15	5
Cox14	1.90E-19	1.097289623	0.907	0.766	3.77E-15	5
Fads1	1.92E-19	5.66613686	0.689	0.349	3.81E-15	5
Zfp217	1.96E-19	6.360328344	0.682	0.354	3.88E-15	5
Phf12	1.96E-19	3.827495559	0.616	0.304	3.89E-15	5
Ubr5	2.03E-19	3.787417559	0.768	0.458	4.01E-15	5
Fam168b	2.05E-19	3.25631543	0.722	0.413	4.06E-15	5
Rfx7	2.11E-19	11.08056303	0.682	0.375	4.19E-15	5
Akt2	2.14E-19	4.300736707	0.675	0.385	4.24E-15	5
Map1lc3a	2.29E-19	22.00756027	0.967	0.935	4.53E-15	5
Tmem234	2.30E-19	12.28021073	0.94	0.88	4.56E-15	5
Apc	2.32E-19	0.831942622	0.748	0.483	4.59E-15	5
Retreg3	2.33E-19	2.966461441	0.689	0.361	4.61E-15	5
Xrn1	2.39E-19	1.234543813	0.689	0.364	4.73E-15	5
Xpo7	2.42E-19	1.152434328	0.662	0.353	4.80E-15	5
Chchd4	2.49E-19	2.914536633	0.656	0.319	4.93E-15	5
Soat1	2.53E-19	0.753859666	0.285	0.067	5.02E-15	5
Sorbs2	2.55E-19	6.548621873	0.927	0.666	5.06E-15	5
Zdhhc3	2.56E-19	3.115892598	0.742	0.425	5.08E-15	5
Ikbkb	2.57E-19	6.69048394	0.795	0.522	5.10E-15	5
Fem1b	2.58E-19	2.851443057	0.656	0.328	5.12E-15	5
Zscan29	2.62E-19	1.035204412	0.45	0.156	5.18E-15	5
Ddx24	2.68E-19	0.580216568	0.868	0.655	5.32E-15	5
Chpf	2.72E-19	1.008528326	0.43	0.146	5.39E-15	5
Arfgef1	2.73E-19	3.234883589	0.834	0.614	5.42E-15	5
Snrnp200	2.74E-19	0.912141443	0.682	0.376	5.42E-15	5
Egln2	2.82E-19	4.095913303	0.755	0.432	5.59E-15	5
Snx27	2.87E-19	1.130801679	0.702	0.381	5.69E-15	5
Cs	2.92E-19	0.415193297	0.881	0.593	5.79E-15	5
Rabl6	2.92E-19	1.356808394	0.748	0.474	5.79E-15	5
Ctif	2.95E-19	0.592818723	0.305	0.076	5.84E-15	5
Xiap	2.98E-19	3.200311543	0.715	0.394	5.90E-15	5
Sufu	2.98E-19	0.820860374	0.424	0.144	5.91E-15	5
Dhrs13	2.98E-19	0.645136494	0.371	0.111	5.91E-15	5
Cep164	2.99E-19	4.269082962	0.609	0.293	5.93E-15	5
Rere	3.02E-19	5.908367178	0.801	0.562	5.99E-15	5
Josd1	3.03E-19	5.06341417	0.755	0.447	6.00E-15	5
Podxl	3.11E-19	5.125881822	0.583	0.272	6.16E-15	5
Arg1	3.25E-19	62.36309778	0.702	0.383	6.44E-15	5
Cdcp1	3.33E-19	4.469237069	0.821	0.543	6.60E-15	5
Rab11fip2	3.36E-19	2.722510549	0.57	0.261	6.66E-15	5
Ptprs	3.38E-19	10.56699889	0.649	0.327	6.70E-15	5
Rgs20	3.47E-19	0.635822665	0.464	0.165	6.87E-15	5
Sptbn2	3.48E-19	1.396997838	0.576	0.258	6.90E-15	5
Fbf1	3.49E-19	3.80140446	0.464	0.178	6.92E-15	5
Hmgb3	3.51E-19	0.688033885	0.755	0.473	6.95E-15	5
Dab2ip	3.54E-19	5.055578692	0.702	0.395	7.01E-15	5
Prpsap1	3.58E-19	3.040365037	0.762	0.466	7.09E-15	5
Srsf6	3.65E-19	4.930086033	0.762	0.478	7.24E-15	5
Kif3b	3.67E-19	1.387472774	0.43	0.149	7.28E-15	5
S100pbp	3.69E-19	1.513197253	0.51	0.214	7.31E-15	5
Wtap	3.78E-19	3.462473401	0.728	0.409	7.49E-15	5
Lcorl	3.87E-19	1.365419457	0.556	0.243	7.67E-15	5
Anp32b	3.88E-19	14.82305213	0.96	0.886	7.69E-15	5
Ophn1	3.89E-19	0.955706797	0.563	0.227	7.70E-15	5
Mindy1	3.92E-19	2.941288166	0.662	0.356	7.76E-15	5
Lypla2	3.94E-19	1.542031358	0.669	0.338	7.82E-15	5
Tnfrsf21	3.98E-19	1.747665969	0.828	0.604	7.89E-15	5
Gm37494	4.13E-19	1.67208164	0.556	0.241	8.19E-15	5
Zc3h7b	4.13E-19	2.097757969	0.636	0.304	8.19E-15	5
Knop1	4.26E-19	0.942274717	0.775	0.423	8.43E-15	5
Ptprj	4.37E-19	4.175467846	0.775	0.473	8.67E-15	5
Poldip2	4.40E-19	1.216688885	0.795	0.466	8.71E-15	5
Stk11	4.47E-19	4.884193805	0.874	0.633	8.87E-15	5
Zcchc17	4.52E-19	4.016086529	0.596	0.27	8.95E-15	5
Ttpal	4.53E-19	1.240608655	0.45	0.165	8.98E-15	5
Gse1	4.55E-19	2.79478789	0.609	0.293	9.01E-15	5
Vezf1	4.55E-19	10.34688056	0.861	0.633	9.03E-15	5
Dsp	4.58E-19	6.457336394	0.702	0.389	9.08E-15	5
Hdac7	4.68E-19	2.112384641	0.755	0.44	9.28E-15	5
Rwdd1	4.78E-19	10.06726526	0.868	0.624	9.47E-15	5
Man2a2	4.82E-19	3.07568264	0.43	0.154	9.55E-15	5
Ep400	4.83E-19	5.441103241	0.722	0.415	9.56E-15	5
Ltbp2	4.92E-19	7.454437008	0.417	0.143	9.74E-15	5
Tesk1	5.00E-19	1.639326398	0.583	0.259	9.91E-15	5
Zcchc2	5.08E-19	2.188566439	0.596	0.276	1.01E-14	5
Taf2	5.34E-19	1.125874016	0.457	0.165	1.06E-14	5
Hectd1	5.36E-19	6.167499165	0.901	0.787	1.06E-14	5
Ap5m1	5.41E-19	1.622329127	0.556	0.236	1.07E-14	5
Vwf	5.46E-19	3.52841034	0.444	0.162	1.08E-14	5
Ldah	5.51E-19	3.268404998	0.609	0.292	1.09E-14	5
Agap1	5.51E-19	7.84736681	0.702	0.383	1.09E-14	5
Ddx5	5.54E-19	7.604576535	0.993	0.973	1.10E-14	5
Ypel3	5.55E-19	5.124662386	0.927	0.805	1.10E-14	5
Cd99l2	5.61E-19	2.030720965	0.775	0.492	1.11E-14	5
Spop	5.66E-19	9.592260679	0.781	0.53	1.12E-14	5
Parva	5.82E-19	2.446927002	0.808	0.532	1.15E-14	5
Fech	5.95E-19	1.730949244	0.576	0.261	1.18E-14	5
Rprd2	6.06E-19	3.017819219	0.715	0.419	1.20E-14	5
Zfp219	6.06E-19	3.082554492	0.662	0.33	1.20E-14	5
Rassf4	6.17E-19	1.380100478	0.497	0.195	1.22E-14	5
Slc25a51	6.33E-19	2.267921718	0.808	0.534	1.26E-14	5
Igsf3	6.34E-19	1.841591059	0.589	0.28	1.26E-14	5
Samd4b	6.46E-19	7.130185218	0.841	0.561	1.28E-14	5
Mapkap1	6.48E-19	1.188012711	0.589	0.268	1.28E-14	5
Kdm7a	6.70E-19	2.673486176	0.695	0.396	1.33E-14	5
Crebl2	6.72E-19	2.568939129	0.556	0.242	1.33E-14	5
Bri3	6.75E-19	0.397317708	0.96	0.915	1.34E-14	5
Tnpo3	6.75E-19	4.380993346	0.722	0.426	1.34E-14	5
Zdhhc21	6.81E-19	2.893166011	0.636	0.315	1.35E-14	5
Mex3d	6.82E-19	2.814862303	0.662	0.339	1.35E-14	5
Smg6	6.85E-19	0.995901436	0.656	0.346	1.36E-14	5
Paqr6	7.02E-19	0.273327672	0.49	0.184	1.39E-14	5
Gon4l	7.04E-19	1.561106037	0.682	0.372	1.40E-14	5
Tmem256	7.04E-19	2.913052587	0.874	0.7	1.40E-14	5
Mapk3	7.09E-19	1.216568146	0.901	0.784	1.40E-14	5
Dnajc19	7.14E-19	4.318915759	0.735	0.435	1.42E-14	5
Nr1h2	7.22E-19	2.997977518	0.815	0.521	1.43E-14	5
Xbp1	7.36E-19	11.93837532	0.954	0.79	1.46E-14	5
Tgfbr3	7.37E-19	3.43008131	0.47	0.182	1.46E-14	5
Cdh1	7.53E-19	21.96650664	0.98	0.831	1.49E-14	5
Ppp2r5c	7.54E-19	4.563143592	0.821	0.54	1.49E-14	5
Pgpep1	7.59E-19	4.636335731	0.709	0.389	1.50E-14	5
Tsc22d4	7.61E-19	0.387393625	0.854	0.641	1.51E-14	5
Zmym4	7.95E-19	0.878757063	0.55	0.238	1.58E-14	5
Yap1	7.99E-19	4.857931305	0.821	0.547	1.58E-14	5
Rcn1	8.09E-19	2.412143173	0.722	0.424	1.60E-14	5
Madd	8.19E-19	1.270003472	0.596	0.271	1.62E-14	5
Ddx19b	8.20E-19	0.583663992	0.305	0.079	1.63E-14	5
Cnot6l	8.27E-19	6.385819727	0.828	0.586	1.64E-14	5
Zfp810	8.29E-19	1.494551631	0.45	0.172	1.64E-14	5
Myl9	8.37E-19	10.68275178	0.185	0.031	1.66E-14	5
Bod1	8.46E-19	5.338325328	0.821	0.553	1.68E-14	5
Timm29	8.64E-19	1.269483377	0.53	0.222	1.71E-14	5
Csnk1e	8.76E-19	4.805432144	0.894	0.727	1.74E-14	5
Zfp462	8.88E-19	0.661418615	0.55	0.25	1.76E-14	5
Farp1	8.88E-19	3.818040133	0.616	0.302	1.76E-14	5
Irs1	8.96E-19	0.713089192	0.397	0.135	1.78E-14	5
Ebpl	8.99E-19	2.752375264	0.629	0.319	1.78E-14	5
Ftsj1	9.07E-19	1.253209116	0.45	0.164	1.80E-14	5
Tuba4a	9.07E-19	8.366656327	0.722	0.405	1.80E-14	5
Usp7	9.07E-19	4.358224756	0.815	0.568	1.80E-14	5
Mepce	9.12E-19	1.310416174	0.523	0.221	1.81E-14	5
Aph1a	9.13E-19	3.777457505	0.868	0.657	1.81E-14	5
Smad6	9.19E-19	1.126963392	0.305	0.081	1.82E-14	5
Rcor3	9.37E-19	1.075746459	0.603	0.28	1.86E-14	5
Ncor1	9.72E-19	3.282694563	0.954	0.909	1.93E-14	5
Pik3ip1	1.02E-18	0.563075414	0.722	0.406	2.02E-14	5
Nbeal2	1.02E-18	1.132862672	0.344	0.099	2.03E-14	5
Nf1	1.03E-18	2.682365986	0.682	0.348	2.04E-14	5
Cib2	1.04E-18	1.40082684	0.728	0.435	2.07E-14	5
Zkscan1	1.04E-18	4.947091575	0.669	0.346	2.07E-14	5
Stx17	1.06E-18	1.095376403	0.556	0.237	2.11E-14	5
Large2	1.06E-18	2.795889374	0.43	0.152	2.11E-14	5
Snx10	1.08E-18	2.777570794	0.781	0.512	2.14E-14	5
Nus1	1.09E-18	2.826243119	0.762	0.44	2.16E-14	5
Jund	1.11E-18	35.02150478	1	0.941	2.20E-14	5
Tor1b	1.11E-18	1.970720438	0.636	0.303	2.21E-14	5
Xpnpep3	1.14E-18	1.154594244	0.411	0.14	2.27E-14	5
Gtpbp2	1.15E-18	3.259480348	0.834	0.556	2.28E-14	5
B3gat3	1.20E-18	4.032004509	0.722	0.423	2.39E-14	5
Mrpl18	1.22E-18	3.202972791	0.795	0.521	2.43E-14	5
Togaram1	1.24E-18	1.695993088	0.576	0.26	2.47E-14	5
Ccdc92	1.26E-18	1.942318267	0.384	0.128	2.50E-14	5
Ptpre	1.26E-18	5.969908615	0.45	0.173	2.50E-14	5
Cyb561	1.27E-18	4.279072178	0.848	0.651	2.51E-14	5
Acrbp	1.27E-18	1.256184945	0.457	0.169	2.52E-14	5
Upf1	1.27E-18	4.149887837	0.709	0.404	2.52E-14	5
Mta1	1.27E-18	9.502723564	0.841	0.599	2.52E-14	5
Itgb5	1.27E-18	8.370893398	0.742	0.451	2.53E-14	5
Pgap3	1.29E-18	0.841686565	0.364	0.109	2.55E-14	5
Rab5b	1.31E-18	6.911333012	0.815	0.549	2.59E-14	5
Tmem173	1.32E-18	4.152160532	0.722	0.387	2.62E-14	5
Atxn2l	1.36E-18	2.068843315	0.848	0.607	2.70E-14	5
Arhgap32	1.36E-18	0.889590561	0.596	0.276	2.70E-14	5
Slc6a8	1.42E-18	5.626025628	0.642	0.326	2.81E-14	5
Wdr6	1.42E-18	2.106469155	0.437	0.158	2.82E-14	5
Kidins220	1.45E-18	0.586312705	0.649	0.348	2.88E-14	5
Fblim1	1.46E-18	1.051259418	0.444	0.159	2.89E-14	5
Ap3m1	1.46E-18	2.637789448	0.669	0.359	2.90E-14	5
Phf20	1.47E-18	5.741735458	0.702	0.406	2.91E-14	5
Nbeal1	1.48E-18	1.392179659	0.808	0.555	2.93E-14	5
Pofut1	1.51E-18	1.418313314	0.411	0.139	3.00E-14	5
A530017D24Rik	1.52E-18	0.666991819	0.397	0.131	3.01E-14	5
Usp37	1.59E-18	1.137892618	0.523	0.209	3.16E-14	5
Desi1	1.63E-18	3.046273825	0.874	0.672	3.23E-14	5
Fignl2	1.64E-18	0.818959043	0.391	0.126	3.24E-14	5
Rapgef6	1.64E-18	3.204093414	0.656	0.324	3.25E-14	5
Scaf4	1.71E-18	2.069631165	0.49	0.2	3.39E-14	5
0610040J01Rik	1.72E-18	6.595357349	0.636	0.305	3.41E-14	5
Lrp6	1.83E-18	0.987354498	0.815	0.577	3.62E-14	5
Selenot	1.83E-18	5.650374128	0.815	0.558	3.62E-14	5
Mafg	1.92E-18	11.67240491	0.874	0.668	3.80E-14	5
Rgma	1.94E-18	4.047593302	0.728	0.419	3.84E-14	5
Dhcr24	1.95E-18	0.825228221	0.377	0.123	3.87E-14	5
Ttf1	1.95E-18	1.636779573	0.583	0.265	3.87E-14	5
St3gal1	2.01E-18	0.943687705	0.576	0.26	3.99E-14	5
Nup62	2.05E-18	3.953924535	0.709	0.358	4.06E-14	5
Usp24	2.09E-18	2.538705129	0.603	0.293	4.14E-14	5
Ttc7	2.10E-18	1.007385796	0.45	0.159	4.15E-14	5
Dcun1d1	2.11E-18	1.926951306	0.722	0.432	4.19E-14	5
Nrbp1	2.19E-18	5.969884179	0.709	0.396	4.34E-14	5
Ftl1	2.27E-18	148.9944131	0.993	0.994	4.49E-14	5
Tomm5	2.29E-18	0.396417945	0.874	0.623	4.54E-14	5
Prpf40b	2.32E-18	3.957239867	0.57	0.263	4.60E-14	5
Cuedc1	2.34E-18	5.147780551	0.781	0.519	4.64E-14	5
Ube4a	2.35E-18	4.442211357	0.603	0.3	4.65E-14	5
Zbtb37	2.40E-18	1.488609301	0.477	0.189	4.75E-14	5
Magi3	2.44E-18	1.769705731	0.669	0.359	4.84E-14	5
Bcl9	2.45E-18	0.566571019	0.523	0.212	4.86E-14	5
Atxn1	2.52E-18	4.785115814	0.669	0.393	4.99E-14	5
Dennd6a	2.56E-18	0.380749547	0.609	0.291	5.08E-14	5
Atpif1	2.59E-18	10.91368954	0.98	0.965	5.14E-14	5
Adam15	2.60E-18	4.256397269	0.702	0.396	5.15E-14	5
Tns2	2.61E-18	0.931028255	0.47	0.178	5.17E-14	5
Minpp1	2.61E-18	1.619671886	0.589	0.268	5.18E-14	5
Acvr1b	2.64E-18	1.334041157	0.503	0.215	5.22E-14	5
Arpc5l	2.77E-18	0.420490435	0.874	0.692	5.49E-14	5
Bag4	2.77E-18	1.70749363	0.636	0.316	5.49E-14	5
Tmub1	2.78E-18	0.625154213	0.623	0.302	5.51E-14	5
Ubap2l	2.82E-18	12.8909812	0.881	0.686	5.59E-14	5
Greb1	2.85E-18	2.104910372	0.252	0.057	5.66E-14	5
Srrm1	2.86E-18	17.70347209	0.954	0.89	5.66E-14	5
Ncald	2.91E-18	2.638486407	0.497	0.182	5.76E-14	5
Tmco6	3.08E-18	2.441855842	0.536	0.229	6.10E-14	5
Scmh1	3.15E-18	3.004057973	0.709	0.476	6.24E-14	5
Pcmtd1	3.16E-18	4.903946211	0.834	0.594	6.26E-14	5
Zfp503	3.18E-18	3.81292807	0.629	0.315	6.31E-14	5
Ankrd11	3.23E-18	5.328422623	0.94	0.828	6.41E-14	5
Tbc1d14	3.28E-18	2.73154988	0.51	0.228	6.50E-14	5
0610030E20Rik	3.33E-18	5.010045497	0.722	0.463	6.60E-14	5
Atxn2	3.41E-18	12.65851793	0.775	0.49	6.77E-14	5
Myo9b	3.42E-18	1.916126955	0.55	0.234	6.78E-14	5
Hs6st1	3.52E-18	0.936116218	0.583	0.272	6.98E-14	5
Tjp1	3.56E-18	3.790053232	0.801	0.532	7.05E-14	5
Ksr1	3.56E-18	1.274138055	0.331	0.093	7.06E-14	5
2010300C02Rik	3.58E-18	4.325748484	0.483	0.186	7.10E-14	5
Cdk13	3.61E-18	5.273828574	0.695	0.398	7.15E-14	5
Epn1	3.62E-18	2.704302787	0.762	0.515	7.17E-14	5
Tjp2	3.68E-18	11.64661088	0.881	0.632	7.30E-14	5
Pink1	3.72E-18	6.696232035	0.775	0.502	7.38E-14	5
Slc30a5	3.77E-18	2.233073487	0.695	0.387	7.47E-14	5
Slc8b1	3.77E-18	2.540894689	0.536	0.231	7.47E-14	5
Plxnb2	3.80E-18	1.108024341	0.828	0.593	7.53E-14	5
Rufy3	3.91E-18	0.571963801	0.51	0.21	7.76E-14	5
Pikfyve	3.99E-18	2.305802933	0.57	0.261	7.90E-14	5
Cop1	4.01E-18	3.555495548	0.828	0.567	7.95E-14	5
Usp40	4.09E-18	1.210753865	0.556	0.246	8.11E-14	5
Rab6b	4.21E-18	0.984622216	0.477	0.189	8.35E-14	5
Smim3	4.23E-18	0.942778979	0.51	0.21	8.38E-14	5
Nr2c2	4.33E-18	2.382014465	0.589	0.287	8.58E-14	5
Sash1	4.36E-18	3.218018617	0.828	0.602	8.65E-14	5
Homer2	4.44E-18	3.294359966	0.728	0.421	8.80E-14	5
Vipr1	4.55E-18	0.696957997	0.417	0.146	9.02E-14	5
Chp1	4.67E-18	3.968028807	0.901	0.835	9.26E-14	5
Sorl1	4.68E-18	3.301159919	0.828	0.604	9.28E-14	5
Cpne8	4.71E-18	3.012766521	0.384	0.132	9.33E-14	5
Pdgfb	4.74E-18	4.543903425	0.536	0.23	9.40E-14	5
Zfp865	4.80E-18	1.317803253	0.47	0.184	9.52E-14	5
Lgr4	4.80E-18	15.23734364	0.536	0.243	9.52E-14	5
Arhgef1	4.85E-18	3.588626257	0.795	0.498	9.62E-14	5
Megf8	4.87E-18	1.327062388	0.464	0.176	9.64E-14	5
Lamtor2	4.87E-18	3.752049305	0.927	0.775	9.66E-14	5
Chfr	4.92E-18	1.890958135	0.589	0.283	9.76E-14	5
Arap1	4.98E-18	0.834309583	0.536	0.231	9.87E-14	5
Mrpl41	5.00E-18	1.431050134	0.629	0.333	9.90E-14	5
Tlk1	5.02E-18	2.22453432	0.695	0.362	9.95E-14	5
Abhd17a	5.05E-18	6.131444982	0.808	0.546	1.00E-13	5
Lpar6	5.08E-18	1.985622924	0.669	0.327	1.01E-13	5
Tcf20	5.12E-18	3.101037319	0.649	0.332	1.01E-13	5
Abca2	5.13E-18	1.069993732	0.43	0.152	1.02E-13	5
Hnrnph2	5.17E-18	1.88456842	0.808	0.547	1.02E-13	5
Unc5b	5.20E-18	2.964512088	0.358	0.113	1.03E-13	5
Dnmt3a	5.25E-18	2.57958093	0.709	0.41	1.04E-13	5
Rab11b	5.30E-18	4.284184891	0.874	0.73	1.05E-13	5
Itga3	5.45E-18	3.671838278	0.497	0.204	1.08E-13	5
Map3k14	5.45E-18	1.499851742	0.437	0.161	1.08E-13	5
Zbtb22	5.52E-18	0.670113209	0.576	0.248	1.09E-13	5
Znrf2	5.61E-18	0.603018871	0.907	0.694	1.11E-13	5
Khsrp	5.63E-18	3.012497993	0.642	0.344	1.11E-13	5
Taok2	5.65E-18	1.66790408	0.51	0.209	1.12E-13	5
Stxbp5	5.67E-18	1.300822316	0.417	0.147	1.12E-13	5
Kdm2b	5.70E-18	1.598105012	0.609	0.317	1.13E-13	5
Zfp944	5.72E-18	0.910631359	0.424	0.15	1.13E-13	5
Cebpa	5.75E-18	1.212828892	0.53	0.223	1.14E-13	5
Gas2l1	5.82E-18	2.459707007	0.583	0.275	1.15E-13	5
Carmn	5.90E-18	4.350160131	0.199	0.037	1.17E-13	5
Sdc4	5.96E-18	17.70892077	1	0.978	1.18E-13	5
Dip2b	6.11E-18	1.387330004	0.623	0.317	1.21E-13	5
Ankra2	6.15E-18	1.813838145	0.583	0.28	1.22E-13	5
Slc35b2	6.28E-18	2.197592882	0.755	0.439	1.24E-13	5
Eif4enif1	6.37E-18	3.531542882	0.609	0.295	1.26E-13	5
Limd1	6.43E-18	1.666472346	0.728	0.463	1.27E-13	5
Polr2m	6.46E-18	3.227066174	0.901	0.706	1.28E-13	5
Poc5	6.47E-18	0.82217551	0.331	0.095	1.28E-13	5
Araf	6.47E-18	6.837555369	0.748	0.455	1.28E-13	5
Tnik	6.52E-18	3.035340514	0.384	0.131	1.29E-13	5
Zswim8	6.57E-18	1.503210305	0.728	0.434	1.30E-13	5
Unc45a	6.71E-18	3.396982365	0.682	0.387	1.33E-13	5
Kif13a	6.94E-18	1.320296814	0.457	0.175	1.38E-13	5
Kyat1	7.01E-18	1.024851988	0.497	0.204	1.39E-13	5
Pip4k2c	7.13E-18	2.789832624	0.755	0.477	1.41E-13	5
Cdc42bpb	7.17E-18	3.854578937	0.636	0.347	1.42E-13	5
Mknk2	7.24E-18	9.089411231	0.815	0.57	1.44E-13	5
Il4ra	7.25E-18	1.603583637	0.49	0.193	1.44E-13	5
Strn3	7.54E-18	7.270109412	0.834	0.581	1.49E-13	5
Plin3	7.55E-18	0.825406269	0.821	0.528	1.50E-13	5
Ccni	7.60E-18	3.217001756	0.94	0.862	1.51E-13	5
Kansl1l	7.84E-18	1.585597206	0.616	0.3	1.55E-13	5
Ppp4r3b	8.01E-18	3.897952408	0.801	0.538	1.59E-13	5
Cluh	8.06E-18	1.997719375	0.437	0.165	1.60E-13	5
Ssh3	8.10E-18	2.004588904	0.616	0.317	1.61E-13	5
Safb2	8.11E-18	0.330107512	0.841	0.597	1.61E-13	5
Fads6	8.15E-18	0.851393295	0.278	0.069	1.62E-13	5
Lyrm9	8.17E-18	5.510150404	0.55	0.238	1.62E-13	5
Dnajb14	8.42E-18	3.174264422	0.55	0.248	1.67E-13	5
Slc25a1	8.56E-18	9.659383934	0.675	0.387	1.70E-13	5
Gm20342	8.76E-18	0.689607936	0.437	0.152	1.74E-13	5
Vcpip1	8.78E-18	3.454583565	0.649	0.349	1.74E-13	5
Mmd	8.96E-18	1.376813948	0.311	0.088	1.78E-13	5
Zfp326	9.00E-18	2.533266094	0.715	0.4	1.78E-13	5
Tnk1	9.00E-18	1.576668156	0.735	0.444	1.78E-13	5
Maml3	9.17E-18	5.227104086	0.623	0.309	1.82E-13	5
Tnks1bp1	9.23E-18	1.407749268	0.623	0.313	1.83E-13	5
Ndufb3	9.52E-18	2.338623375	0.841	0.638	1.89E-13	5
Coa3	9.55E-18	1.739210747	0.828	0.531	1.89E-13	5
Pdgfc	9.66E-18	1.746003279	0.649	0.34	1.91E-13	5
Sf3b6	9.76E-18	4.559473155	0.894	0.739	1.93E-13	5
Akap9	9.82E-18	1.893845419	0.881	0.691	1.95E-13	5
Lrrc8b	1.00E-17	1.612914552	0.411	0.145	1.98E-13	5
Fam91a1	1.00E-17	3.225330773	0.589	0.282	1.98E-13	5
Epb41l4b	1.02E-17	0.511638299	0.795	0.506	2.03E-13	5
Dbi	1.03E-17	59.51625234	0.954	0.822	2.04E-13	5
AC162302.1	1.03E-17	3.07827874	0.384	0.129	2.05E-13	5
Fam96a	1.03E-17	3.066761486	0.781	0.501	2.05E-13	5
Ipmk	1.08E-17	3.476839746	0.55	0.244	2.15E-13	5
Fam174a	1.09E-17	3.298208266	0.801	0.517	2.16E-13	5
Kazn	1.10E-17	2.179321034	0.589	0.278	2.17E-13	5
Rock1	1.11E-17	6.707513864	0.874	0.684	2.20E-13	5
Map3k4	1.14E-17	1.835543887	0.616	0.303	2.26E-13	5
Gatad2b	1.14E-17	0.846870357	0.921	0.73	2.27E-13	5
Pcyt1a	1.15E-17	1.092375168	0.424	0.156	2.28E-13	5
Rhno1	1.17E-17	2.398470125	0.536	0.242	2.31E-13	5
Ogt	1.17E-17	18.69887642	0.914	0.772	2.31E-13	5
Efs	1.17E-17	4.500756473	0.669	0.366	2.32E-13	5
Phc3	1.18E-17	3.061993229	0.828	0.622	2.34E-13	5
Mar 08	1.21E-17	8.820338516	0.675	0.368	2.39E-13	5
Scaf11	1.21E-17	6.166278021	0.927	0.78	2.40E-13	5
Mllt10	1.22E-17	13.09552821	0.755	0.525	2.41E-13	5
Stx4a	1.25E-17	1.182241566	0.768	0.496	2.47E-13	5
Scamp1	1.26E-17	2.776302072	0.748	0.468	2.50E-13	5
Aup1	1.27E-17	3.243403651	0.801	0.557	2.51E-13	5
Atp9b	1.27E-17	1.541224419	0.51	0.212	2.52E-13	5
Wtip	1.30E-17	1.049648096	0.695	0.383	2.59E-13	5
Ankrd10	1.35E-17	4.759627942	0.649	0.358	2.68E-13	5
Nsd3	1.35E-17	1.838427713	0.921	0.743	2.68E-13	5
Scap	1.36E-17	1.488604543	0.563	0.262	2.70E-13	5
Uvssa	1.37E-17	3.812974111	0.57	0.272	2.71E-13	5
Tnfrsf1a	1.38E-17	1.275239294	0.881	0.713	2.74E-13	5
Bmf	1.38E-17	0.365902343	0.45	0.167	2.74E-13	5
2810474O19Rik	1.39E-17	5.712256831	0.921	0.692	2.76E-13	5
Smap2	1.45E-17	1.610285182	0.589	0.289	2.88E-13	5
Rbm14	1.47E-17	2.619258897	0.55	0.251	2.91E-13	5
Pde9a	1.47E-17	1.28295893	0.536	0.233	2.92E-13	5
Oaz2	1.49E-17	4.693220103	0.748	0.46	2.95E-13	5
Cdk6	1.51E-17	0.867178353	0.609	0.291	2.98E-13	5
Nuak2	1.54E-17	0.732693249	0.325	0.094	3.04E-13	5
Kdm5a	1.57E-17	7.517298496	0.841	0.571	3.11E-13	5
Chka	1.63E-17	3.270639194	0.881	0.662	3.22E-13	5
Ttbk2	1.66E-17	0.618860887	0.305	0.082	3.30E-13	5
Gopc	1.66E-17	1.372190271	0.55	0.248	3.30E-13	5
Tcim	1.68E-17	4.619168119	0.907	0.651	3.34E-13	5
Hmgn3	1.70E-17	5.769420531	0.861	0.618	3.37E-13	5
Smim10l1	1.74E-17	2.27755838	0.788	0.538	3.45E-13	5
Zc3h18	1.77E-17	5.767286069	0.722	0.396	3.52E-13	5
Cmtm7	1.79E-17	0.97276632	0.682	0.383	3.55E-13	5
Sh2b3	1.81E-17	0.796045853	0.424	0.155	3.59E-13	5
Dtx3	1.81E-17	2.192333341	0.795	0.568	3.59E-13	5
Cdc40	1.81E-17	7.130934218	0.742	0.457	3.60E-13	5
Ripk1	1.83E-17	2.358401694	0.556	0.261	3.63E-13	5
Sbno2	1.84E-17	2.631874942	0.848	0.722	3.65E-13	5
Sspn	1.87E-17	1.771713803	0.417	0.152	3.70E-13	5
Lpin3	1.87E-17	0.458122494	0.232	0.05	3.71E-13	5
Mxra7	1.89E-17	3.411008048	0.642	0.338	3.75E-13	5
Pxdn	1.91E-17	3.247137512	0.596	0.28	3.78E-13	5
Tmem30b	1.91E-17	1.96438645	0.722	0.462	3.79E-13	5
Wls	1.92E-17	11.1271682	0.781	0.533	3.81E-13	5
Setx	1.92E-17	5.057392424	0.629	0.321	3.81E-13	5
2510039O18Rik	1.95E-17	1.979261666	0.748	0.474	3.86E-13	5
Dido1	1.96E-17	1.783221204	0.629	0.319	3.89E-13	5
Pisd	1.99E-17	2.364390806	0.629	0.301	3.95E-13	5
Zfyve27	2.00E-17	1.972415383	0.629	0.323	3.95E-13	5
Mtf1	2.00E-17	1.50554607	0.543	0.244	3.97E-13	5
Mta2	2.04E-17	1.637476915	0.662	0.398	4.04E-13	5
Wnt9a	2.07E-17	0.483903156	0.185	0.033	4.11E-13	5
Acvr2b	2.07E-17	2.027445074	0.51	0.216	4.11E-13	5
Eya3	2.08E-17	1.541632792	0.457	0.181	4.13E-13	5
Tmem250-ps	2.12E-17	4.383345798	0.576	0.278	4.20E-13	5
Alg10b	2.12E-17	2.923667825	0.497	0.213	4.20E-13	5
AI314180	2.13E-17	1.329788124	0.828	0.587	4.22E-13	5
Timmdc1	2.15E-17	0.574914612	0.404	0.137	4.25E-13	5
Ncbp3	2.19E-17	1.682282294	0.629	0.327	4.34E-13	5
Mef2d	2.20E-17	0.633732343	0.675	0.383	4.36E-13	5
Syngr1	2.21E-17	3.59598313	0.662	0.37	4.38E-13	5
Fus	2.22E-17	1.912855389	0.921	0.847	4.40E-13	5
Dcp2	2.25E-17	0.756180288	0.563	0.255	4.46E-13	5
Pet100	2.26E-17	2.314602019	0.623	0.325	4.47E-13	5
Ubr3	2.27E-17	1.05758501	0.695	0.372	4.49E-13	5
Rell1	2.29E-17	10.63027368	0.715	0.417	4.55E-13	5
Xpo4	2.31E-17	1.616045092	0.55	0.248	4.57E-13	5
Ino80d	2.31E-17	3.413247695	0.662	0.376	4.58E-13	5
Ctns	2.37E-17	1.027343226	0.411	0.148	4.69E-13	5
Smg1	2.38E-17	5.583120228	0.828	0.603	4.72E-13	5
Pcmtd2	2.42E-17	4.463773575	0.722	0.419	4.80E-13	5
Ocel1	2.44E-17	2.902366273	0.483	0.195	4.84E-13	5
Sdhc	2.45E-17	3.977533404	0.788	0.558	4.85E-13	5
Otud4	2.47E-17	3.44241554	0.656	0.36	4.89E-13	5
Chtf8	2.47E-17	3.668974348	0.702	0.413	4.89E-13	5
Mfap1a	2.50E-17	2.216982073	0.609	0.302	4.95E-13	5
Tcf12	2.50E-17	2.444740525	0.868	0.664	4.96E-13	5
Arcn1	2.51E-17	4.528917176	0.848	0.638	4.98E-13	5
Spred1	2.53E-17	5.521650626	0.669	0.385	5.02E-13	5
Ndufa7	2.54E-17	11.87179758	0.954	0.962	5.03E-13	5
Pik3c2b	2.54E-17	1.076861213	0.411	0.143	5.04E-13	5
Wdr47	2.56E-17	0.940307317	0.371	0.119	5.07E-13	5
Gbf1	2.59E-17	2.372459891	0.616	0.306	5.13E-13	5
Flywch2	2.60E-17	2.074937153	0.57	0.265	5.16E-13	5
Rock2	2.60E-17	8.270793458	0.894	0.721	5.16E-13	5
Fadd	2.63E-17	0.497333028	0.371	0.118	5.21E-13	5
Ddx46	2.63E-17	2.663720464	0.682	0.396	5.21E-13	5
Uqcc3	2.68E-17	2.199949186	0.768	0.522	5.31E-13	5
Camta2	2.71E-17	0.770357402	0.384	0.131	5.37E-13	5
Atp5g3	2.74E-17	1.818725953	0.907	0.805	5.42E-13	5
Ssr1	2.74E-17	4.580734224	0.841	0.582	5.42E-13	5
Afdn	2.77E-17	13.67700916	0.907	0.816	5.50E-13	5
Ccm2	2.79E-17	3.437569913	0.636	0.329	5.54E-13	5
Erg28	2.89E-17	7.061572849	0.689	0.415	5.72E-13	5
M6pr	2.89E-17	2.912312946	0.868	0.688	5.73E-13	5
Fance	2.90E-17	1.715175544	0.576	0.272	5.74E-13	5
Ppp2r5b	2.93E-17	0.890580076	0.411	0.146	5.80E-13	5
Prpf4b	2.99E-17	0.823693632	0.801	0.523	5.92E-13	5
1110059E24Rik	3.07E-17	1.667597831	0.702	0.41	6.08E-13	5
Sod1	3.08E-17	8.809983336	0.742	0.496	6.11E-13	5
Cltb	3.09E-17	4.624595429	0.934	0.838	6.12E-13	5
Trp53inp2	3.15E-17	3.141216791	0.556	0.258	6.24E-13	5
Rnf220	3.22E-17	1.943585076	0.616	0.315	6.38E-13	5
Cmtm6	3.25E-17	1.425598874	0.781	0.52	6.44E-13	5
Zfp207	3.30E-17	1.865327436	0.901	0.755	6.53E-13	5
Phospho2	3.30E-17	0.775552812	0.609	0.295	6.53E-13	5
Dgkq	3.32E-17	0.907025379	0.325	0.094	6.58E-13	5
Preb	3.32E-17	1.215152169	0.623	0.347	6.59E-13	5
Rasa1	3.42E-17	1.522789317	0.781	0.483	6.77E-13	5
Phf20l1	3.42E-17	3.233314668	0.695	0.415	6.78E-13	5
Tmem154	3.48E-17	1.061515558	0.377	0.126	6.90E-13	5
Chd8	3.49E-17	1.148850272	0.742	0.484	6.92E-13	5
Mtss1l	3.59E-17	0.952858155	0.55	0.255	7.11E-13	5
Pxk	3.62E-17	0.631810174	0.623	0.319	7.17E-13	5
Mpped2	3.64E-17	1.617339457	0.523	0.233	7.22E-13	5
Papola	3.76E-17	14.41582476	0.907	0.715	7.45E-13	5
Zbtb44	3.80E-17	4.635373755	0.675	0.392	7.53E-13	5
Cdv3	3.84E-17	7.814328421	0.921	0.69	7.60E-13	5
Hnrnph3	3.84E-17	3.908033286	0.781	0.538	7.61E-13	5
Sema6d	3.86E-17	1.659173086	0.166	0.027	7.65E-13	5
Unc119	3.90E-17	1.627416103	0.735	0.425	7.74E-13	5
Spred2	3.92E-17	1.700182135	0.517	0.224	7.77E-13	5
Fhdc1	3.95E-17	2.416307658	0.629	0.321	7.83E-13	5
Med22	3.97E-17	1.392716456	0.47	0.186	7.86E-13	5
Dennd4c	4.05E-17	2.61641542	0.609	0.311	8.02E-13	5
Sbsn	4.06E-17	75.41696593	0.874	0.605	8.04E-13	5
Map3k7	4.17E-17	0.845081216	0.47	0.191	8.27E-13	5
Zfp687	4.23E-17	1.457296012	0.523	0.238	8.38E-13	5
Suds3	4.28E-17	7.427934489	0.841	0.616	8.48E-13	5
Acox3	4.29E-17	2.859030767	0.464	0.179	8.50E-13	5
Atxn7	4.31E-17	5.691844425	0.695	0.391	8.54E-13	5
Camsap2	4.32E-17	2.484325915	0.503	0.216	8.56E-13	5
Ppp3r1	4.40E-17	0.649867973	0.702	0.426	8.71E-13	5
Srsf1	4.42E-17	9.447661953	0.841	0.683	8.77E-13	5
Hipk3	4.45E-17	6.070102259	0.669	0.366	8.81E-13	5
Marveld1	4.48E-17	1.96753848	0.417	0.152	8.88E-13	5
Plscr3	4.49E-17	2.610878933	0.748	0.488	8.89E-13	5
Gatad2a	4.49E-17	3.836377752	0.748	0.479	8.90E-13	5
mt-Nd5	4.50E-17	0.336403153	0.954	0.903	8.91E-13	5
Zfp451	4.50E-17	3.232686089	0.649	0.328	8.92E-13	5
Fos	4.54E-17	30.69288676	0.834	0.613	9.01E-13	5
Nacc1	4.56E-17	1.466391093	0.642	0.332	9.03E-13	5
9130221H12Rik	4.57E-17	0.655415461	0.305	0.086	9.06E-13	5
Tcf25	4.60E-17	8.810389974	0.947	0.867	9.12E-13	5
Ddhd1	4.66E-17	1.568744963	0.556	0.263	9.25E-13	5
Ddx54	4.73E-17	3.633734695	0.755	0.468	9.37E-13	5
Cabin1	4.78E-17	8.611548875	0.675	0.388	9.48E-13	5
Tex2	4.91E-17	0.528980997	0.391	0.133	9.74E-13	5
Tmem30a	4.94E-17	1.7020076	0.848	0.649	9.78E-13	5
Gstm5	5.08E-17	6.165629183	0.788	0.537	1.01E-12	5
Met	5.11E-17	1.998320537	0.742	0.452	1.01E-12	5
Ube2q2	5.12E-17	6.418183346	0.781	0.538	1.02E-12	5
Fam83h	5.13E-17	5.344516939	0.583	0.31	1.02E-12	5
Zfp24	5.14E-17	2.163988713	0.556	0.251	1.02E-12	5
Amn1	5.16E-17	10.45603528	0.821	0.629	1.02E-12	5
Foxc1	5.17E-17	9.578558961	0.695	0.388	1.02E-12	5
2010315B03Rik	5.18E-17	1.581494472	0.497	0.204	1.03E-12	5
Patz1	5.28E-17	1.314269193	0.543	0.249	1.05E-12	5
D430042O09Rik	5.29E-17	1.760990451	0.609	0.306	1.05E-12	5
Usp4	5.30E-17	1.705079403	0.689	0.372	1.05E-12	5
Mapk1	5.37E-17	7.330223844	0.907	0.695	1.07E-12	5
Slc9a1	5.38E-17	2.67230411	0.57	0.266	1.07E-12	5
Atp10b	5.41E-17	1.00080176	0.49	0.197	1.07E-12	5
Rad23a	5.45E-17	1.612461453	0.788	0.495	1.08E-12	5
Ctdnep1	5.47E-17	5.718780205	0.801	0.595	1.08E-12	5
Creb1	5.48E-17	4.149088644	0.755	0.443	1.09E-12	5
Plekhj1	5.52E-17	2.795675364	0.828	0.658	1.09E-12	5
Slc12a7	5.52E-17	1.660920182	0.43	0.162	1.09E-12	5
Itgb4	5.53E-17	2.483366292	0.629	0.324	1.10E-12	5
Enpp1	5.62E-17	3.964924876	0.417	0.157	1.11E-12	5
Fto	5.69E-17	5.663150193	0.695	0.391	1.13E-12	5
Mon1b	5.79E-17	0.675290253	0.298	0.082	1.15E-12	5
Rbm26	5.85E-17	3.640900224	0.775	0.483	1.16E-12	5
Uso1	6.09E-17	1.14931226	0.702	0.432	1.21E-12	5
Cdc23	6.13E-17	1.247803375	0.53	0.224	1.22E-12	5
Shisa4	6.14E-17	1.235996521	0.603	0.282	1.22E-12	5
Spata13	6.14E-17	0.405952784	0.503	0.223	1.22E-12	5
Fgfr1op2	6.15E-17	5.03008249	0.828	0.581	1.22E-12	5
Tlr4	6.25E-17	1.832090085	0.51	0.221	1.24E-12	5
Strbp	6.28E-17	8.080366914	0.795	0.521	1.25E-12	5
Gid4	6.34E-17	4.020060169	0.636	0.336	1.26E-12	5
Dpm2	6.69E-17	3.460523558	0.709	0.415	1.33E-12	5
Arhgap1	6.75E-17	2.6384401	0.609	0.313	1.34E-12	5
Limk2	6.76E-17	2.696717367	0.616	0.312	1.34E-12	5
Tmem199	6.81E-17	1.359172351	0.576	0.275	1.35E-12	5
Tulp3	6.85E-17	1.264229086	0.384	0.134	1.36E-12	5
Ano6	6.86E-17	6.052657038	0.801	0.583	1.36E-12	5
Opa1	6.99E-17	2.465210049	0.563	0.274	1.39E-12	5
Tsnax	7.10E-17	3.840501542	0.748	0.474	1.41E-12	5
Dync2h1	7.26E-17	0.650781345	0.43	0.157	1.44E-12	5
Cptp	7.28E-17	0.852741817	0.404	0.144	1.44E-12	5
Zfp444	7.44E-17	2.778006262	0.517	0.237	1.47E-12	5
Cdk2ap2	7.45E-17	3.342452397	0.848	0.609	1.48E-12	5
Cdk8	7.48E-17	5.604725299	0.808	0.586	1.48E-12	5
Zfp598	7.56E-17	2.97709187	0.722	0.449	1.50E-12	5
Cdkn2aip	7.71E-17	0.742024414	0.583	0.284	1.53E-12	5
Map7	7.84E-17	2.85423644	0.775	0.528	1.55E-12	5
B230354K17Rik	7.92E-17	2.495583636	0.437	0.158	1.57E-12	5
Abcd1	7.95E-17	0.48759589	0.437	0.159	1.58E-12	5
Ep300	7.95E-17	4.325216094	0.768	0.521	1.58E-12	5
Sh3pxd2b	7.97E-17	3.738738109	0.603	0.309	1.58E-12	5
Rc3h1	7.99E-17	3.618437807	0.695	0.413	1.58E-12	5
Ppp4r3a	8.03E-17	5.82278092	0.722	0.463	1.59E-12	5
Csnk2a1	8.07E-17	0.899466651	0.722	0.456	1.60E-12	5
Rab8a	8.37E-17	2.493989462	0.742	0.451	1.66E-12	5
Trappc8	8.48E-17	2.08360676	0.583	0.287	1.68E-12	5
Taz	8.61E-17	3.12971765	0.828	0.539	1.71E-12	5
Spata2	8.63E-17	0.933027713	0.444	0.172	1.71E-12	5
Rab1b	8.73E-17	1.563197507	0.629	0.355	1.73E-12	5
Psen2	8.81E-17	1.110552979	0.53	0.235	1.75E-12	5
Myo1c	8.85E-17	0.646852094	0.728	0.451	1.75E-12	5
Rab10	8.95E-17	14.55878472	0.934	0.814	1.77E-12	5
Morn2	9.02E-17	1.672255821	0.424	0.157	1.79E-12	5
Tpm3	9.03E-17	16.76875723	0.868	0.754	1.79E-12	5
Usp38	9.19E-17	2.606294083	0.464	0.176	1.82E-12	5
Sptlc1	9.46E-17	1.582778465	0.536	0.246	1.88E-12	5
Fchsd2	9.76E-17	0.404324926	0.51	0.219	1.93E-12	5
Spaca6	9.78E-17	2.306432401	0.57	0.289	1.94E-12	5
Setbp1	9.85E-17	2.084124114	0.556	0.245	1.95E-12	5
Calm3	9.93E-17	3.648599256	0.801	0.576	1.97E-12	5
Huwe1	1.04E-16	11.37224851	0.841	0.63	2.07E-12	5
Cyp4f13	1.05E-16	1.347856539	0.53	0.243	2.08E-12	5
Vwa5a	1.05E-16	4.316057568	0.788	0.49	2.08E-12	5
Gm14005	1.06E-16	2.444963245	0.656	0.366	2.10E-12	5
Tbc1d10b	1.06E-16	1.550221002	0.583	0.278	2.11E-12	5
Cab39	1.07E-16	1.60267426	0.907	0.724	2.12E-12	5
Bag1	1.08E-16	6.19598043	0.947	0.82	2.14E-12	5
Gapvd1	1.09E-16	5.229530113	0.848	0.584	2.15E-12	5
Ptpn14	1.09E-16	4.83089938	0.444	0.181	2.16E-12	5
Zdhhc5	1.10E-16	1.295874972	0.57	0.276	2.17E-12	5
Zranb2	1.14E-16	2.050368956	0.795	0.536	2.25E-12	5
Kif1c	1.14E-16	7.459528477	0.695	0.425	2.26E-12	5
Syngr2	1.15E-16	6.482203609	0.901	0.734	2.29E-12	5
Vcp	1.16E-16	70.88815248	0.947	0.877	2.30E-12	5
Eif3a	1.16E-16	9.222246529	0.974	0.903	2.31E-12	5
Nt5c2	1.17E-16	0.768175496	0.51	0.229	2.32E-12	5
Dhrs1	1.17E-16	0.584680216	0.662	0.357	2.32E-12	5
Map4k4	1.19E-16	5.954365711	0.861	0.678	2.36E-12	5
Agpat1	1.20E-16	0.96687513	0.523	0.219	2.37E-12	5
Stard10	1.20E-16	8.836089568	0.887	0.803	2.38E-12	5
Btbd1	1.21E-16	5.904410536	0.815	0.583	2.39E-12	5
Wwp1	1.24E-16	0.658544982	0.53	0.241	2.45E-12	5
Srsf2	1.24E-16	3.254570032	0.901	0.805	2.46E-12	5
Bola3	1.24E-16	8.052122234	0.689	0.386	2.46E-12	5
Frmd6	1.27E-16	3.520012841	0.623	0.323	2.52E-12	5
Srp14	1.28E-16	6.782757485	0.914	0.819	2.53E-12	5
Cobl	1.30E-16	1.255652231	0.576	0.278	2.57E-12	5
Aig1	1.30E-16	7.812806379	0.841	0.683	2.57E-12	5
Anp32e	1.31E-16	3.046442667	0.722	0.428	2.60E-12	5
Mbd3	1.32E-16	1.84081781	0.841	0.602	2.62E-12	5
Tspan31	1.33E-16	1.107117515	0.795	0.516	2.63E-12	5
Sh2b1	1.33E-16	2.709649726	0.589	0.289	2.64E-12	5
Cdc25a	1.33E-16	0.947468237	0.377	0.127	2.64E-12	5
Chmp3	1.34E-16	3.185083611	0.834	0.694	2.65E-12	5
Rbm5	1.37E-16	0.893090403	0.854	0.64	2.72E-12	5
Tmem192	1.38E-16	1.344119099	0.523	0.229	2.73E-12	5
Poglut1	1.39E-16	2.396757022	0.47	0.194	2.75E-12	5
Hacd3	1.39E-16	3.739036543	0.589	0.3	2.76E-12	5
Srsf10	1.39E-16	11.93382174	0.834	0.692	2.76E-12	5
Ndufa1	1.40E-16	4.829584049	0.788	0.546	2.78E-12	5
Ago4	1.46E-16	2.015503442	0.344	0.111	2.88E-12	5
Arl6ip4	1.47E-16	1.749080062	0.795	0.551	2.91E-12	5
1810058I24Rik	1.49E-16	3.091379701	0.861	0.647	2.96E-12	5
Guk1	1.50E-16	7.206932102	0.841	0.683	2.97E-12	5
Sptb	1.51E-16	1.152907906	0.437	0.165	2.99E-12	5
Smyd4	1.52E-16	0.597272705	0.404	0.142	3.01E-12	5
Adcy9	1.52E-16	0.851500875	0.338	0.106	3.01E-12	5
Tacc2	1.55E-16	0.702879786	0.576	0.281	3.07E-12	5
Tm2d2	1.56E-16	2.992114383	0.715	0.457	3.09E-12	5
Fzd10	1.56E-16	0.544983661	0.132	0.017	3.10E-12	5
Kif1bp	1.60E-16	1.578304931	0.517	0.225	3.18E-12	5
Polr3k	1.62E-16	2.567530798	0.662	0.371	3.21E-12	5
Rps6kb1	1.62E-16	2.811542366	0.801	0.555	3.22E-12	5
Rreb1	1.64E-16	2.786705606	0.656	0.389	3.25E-12	5
Stat5b	1.65E-16	4.286086816	0.642	0.354	3.27E-12	5
Irgq	1.66E-16	1.978739173	0.517	0.227	3.29E-12	5
Tmem165	1.67E-16	2.906266655	0.755	0.459	3.31E-12	5
Kansl1	1.67E-16	8.5222588	0.788	0.533	3.32E-12	5
Ppm1b	1.69E-16	5.062817278	0.828	0.566	3.34E-12	5
Rps6ka1	1.69E-16	1.286582588	0.642	0.347	3.35E-12	5
Mob1a	1.72E-16	1.030865996	0.695	0.436	3.41E-12	5
Zbtb42	1.76E-16	0.893010582	0.457	0.182	3.50E-12	5
Virma	1.77E-16	2.854581858	0.583	0.283	3.50E-12	5
9930021J03Rik	1.83E-16	5.665221112	0.669	0.391	3.62E-12	5
Ebag9	1.84E-16	1.139114303	0.536	0.247	3.65E-12	5
Tlnrd1	1.85E-16	1.574497705	0.576	0.271	3.67E-12	5
Tspan17	1.85E-16	0.668399109	0.662	0.379	3.68E-12	5
Kat7	1.87E-16	6.297987676	0.623	0.367	3.71E-12	5
Fam234b	1.89E-16	2.482534907	0.517	0.223	3.75E-12	5
Tom1l2	1.90E-16	1.80862027	0.457	0.181	3.76E-12	5
Zfp710	1.91E-16	2.984965847	0.53	0.244	3.78E-12	5
Zzef1	1.92E-16	4.244735877	0.543	0.251	3.80E-12	5
Pik3r2	1.94E-16	1.411830481	0.536	0.244	3.85E-12	5
Inafm1	1.96E-16	0.999222942	0.497	0.212	3.89E-12	5
Map4k3	1.96E-16	2.046125588	0.596	0.297	3.89E-12	5
Nfatc2	1.98E-16	0.518247581	0.252	0.061	3.92E-12	5
Rbm15b	1.98E-16	3.914998817	0.51	0.223	3.93E-12	5
Thsd4	1.99E-16	3.638660988	0.603	0.297	3.94E-12	5
Ndrg3	2.05E-16	1.336822159	0.457	0.183	4.05E-12	5
Ppp1r15b	2.05E-16	4.425622551	0.649	0.37	4.07E-12	5
Dcbld1	2.06E-16	1.210074953	0.391	0.135	4.09E-12	5
Ak3	2.07E-16	2.121926686	0.702	0.455	4.10E-12	5
Fasn	2.10E-16	1.112139088	0.47	0.195	4.15E-12	5
Parp1	2.10E-16	1.128160971	0.623	0.311	4.17E-12	5
Ptpa	2.12E-16	2.555387155	0.755	0.487	4.20E-12	5
Fkrp	2.12E-16	0.678790029	0.338	0.106	4.20E-12	5
Zfyve1	2.12E-16	1.397036763	0.623	0.327	4.21E-12	5
D17H6S53E	2.13E-16	0.881977901	0.377	0.131	4.21E-12	5
Lmtk2	2.15E-16	0.48478016	0.536	0.247	4.27E-12	5
Capn15	2.16E-16	1.352013697	0.517	0.217	4.29E-12	5
Abl1	2.18E-16	1.68386221	0.576	0.279	4.32E-12	5
Dnlz	2.19E-16	2.164621241	0.695	0.413	4.34E-12	5
Limd2	2.20E-16	1.209533696	0.715	0.43	4.37E-12	5
Plpp2	2.23E-16	0.990080728	0.874	0.662	4.41E-12	5
Mbtps1	2.25E-16	6.518003801	0.702	0.413	4.45E-12	5
Ehmt2	2.31E-16	2.06980862	0.755	0.491	4.57E-12	5
Zfp871	2.31E-16	7.298158778	0.702	0.404	4.57E-12	5
Inip	2.33E-16	1.515065527	0.517	0.229	4.62E-12	5
Hira	2.38E-16	1.487751224	0.404	0.152	4.73E-12	5
Fam20b	2.41E-16	2.188110811	0.51	0.227	4.77E-12	5
Nenf	2.42E-16	12.92459581	0.927	0.853	4.80E-12	5
Cpsf7	2.43E-16	2.039857074	0.636	0.355	4.81E-12	5
Fam8a1	2.43E-16	1.078867856	0.675	0.377	4.81E-12	5
Zfp961	2.43E-16	0.505728621	0.338	0.104	4.81E-12	5
Six4	2.45E-16	2.896428703	0.503	0.216	4.85E-12	5
Ncoa6	2.47E-16	2.020679568	0.656	0.362	4.89E-12	5
Hoxb3os	2.47E-16	1.656255029	0.616	0.314	4.89E-12	5
Pygb	2.48E-16	1.048365094	0.556	0.257	4.91E-12	5
Ccdc107	2.54E-16	5.791149907	0.662	0.386	5.04E-12	5
Man1b1	2.57E-16	1.174324925	0.523	0.23	5.09E-12	5
Suco	2.61E-16	6.128824992	0.642	0.364	5.18E-12	5
Arhgef38	2.63E-16	1.007918871	0.57	0.272	5.21E-12	5
Gm20554	2.67E-16	2.947325784	0.656	0.353	5.29E-12	5
Zfp358	2.68E-16	1.926519324	0.589	0.29	5.30E-12	5
Trappc6b	2.77E-16	0.378831013	0.834	0.647	5.49E-12	5
Tmem51	2.80E-16	1.379646083	0.609	0.313	5.55E-12	5
Zfp846	2.83E-16	1.243372236	0.358	0.118	5.60E-12	5
Adam17	2.83E-16	1.668841174	0.596	0.302	5.60E-12	5
Sgms1	2.89E-16	3.257832561	0.616	0.336	5.73E-12	5
Rnf187	2.89E-16	0.471451203	0.821	0.572	5.73E-12	5
Itga1	2.90E-16	0.930208536	0.119	0.014	5.74E-12	5
Nol4l	2.90E-16	1.410055437	0.43	0.176	5.75E-12	5
AC165953.2	2.91E-16	1.456589118	0.464	0.189	5.77E-12	5
Ubr2	2.92E-16	7.229888163	0.762	0.529	5.79E-12	5
Slc46a1	2.93E-16	0.810019037	0.391	0.135	5.81E-12	5
Agpat2	2.94E-16	2.038233346	0.603	0.333	5.82E-12	5
Fkbp5	2.97E-16	0.99285105	0.464	0.187	5.88E-12	5
Pcnp	2.98E-16	4.099770502	0.921	0.772	5.90E-12	5
Tmed7	2.99E-16	1.367701534	0.854	0.681	5.93E-12	5
Gtpbp1	2.99E-16	0.767447319	0.377	0.134	5.93E-12	5
Smim14	3.00E-16	3.558843224	0.954	0.775	5.95E-12	5
Pcdh1	3.08E-16	0.930727395	0.682	0.387	6.10E-12	5
Atp6v0a1	3.11E-16	0.604204211	0.371	0.125	6.16E-12	5
Slc37a1	3.12E-16	0.799277169	0.404	0.145	6.18E-12	5
Ints13	3.14E-16	2.152153312	0.53	0.227	6.22E-12	5
Dnajc14	3.15E-16	2.323943838	0.669	0.376	6.25E-12	5
Snhg20	3.16E-16	2.64493034	0.702	0.448	6.26E-12	5
Usp47	3.16E-16	0.884566949	0.815	0.604	6.26E-12	5
Stk25	3.20E-16	2.843646467	0.781	0.555	6.35E-12	5
Vasp	3.22E-16	2.762757512	0.808	0.581	6.38E-12	5
Lrrc41	3.41E-16	4.508003611	0.675	0.43	6.75E-12	5
Gm45250	3.45E-16	0.731922651	0.278	0.076	6.84E-12	5
Frrs1	3.47E-16	0.956189149	0.556	0.254	6.88E-12	5
Gabarapl2	3.48E-16	2.307362053	0.94	0.845	6.90E-12	5
Arl10	3.57E-16	4.74013823	0.483	0.199	7.08E-12	5
Zdhhc18	3.61E-16	2.678399091	0.715	0.429	7.16E-12	5
Golga1	3.62E-16	2.003624491	0.477	0.201	7.18E-12	5
Chl1	3.64E-16	0.809943814	0.192	0.037	7.22E-12	5
Gzmm	3.66E-16	0.323568366	0.166	0.028	7.26E-12	5
Plekhg2	3.69E-16	3.153232286	0.503	0.221	7.32E-12	5
Zcchc7	3.81E-16	11.66882916	0.834	0.613	7.55E-12	5
Fam110a	3.84E-16	0.82645654	0.57	0.271	7.61E-12	5
Itpr3	3.87E-16	0.447554573	0.669	0.389	7.67E-12	5
Bckdk	3.89E-16	2.959842088	0.649	0.35	7.71E-12	5
Fam160b2	3.90E-16	1.578708641	0.404	0.152	7.72E-12	5
Mrpl43	3.90E-16	2.461071763	0.821	0.635	7.74E-12	5
Bin1	3.94E-16	6.167461582	0.748	0.447	7.82E-12	5
Nptxr	3.94E-16	0.989812992	0.305	0.091	7.82E-12	5
Ppp4c	4.03E-16	3.274643121	0.861	0.69	8.00E-12	5
1700020I14Rik	4.10E-16	2.100970956	0.828	0.638	8.12E-12	5
Mgea5	4.15E-16	4.228471721	0.894	0.687	8.23E-12	5
Ivns1abp	4.24E-16	0.344606349	0.722	0.457	8.40E-12	5
Ykt6	4.31E-16	1.491302777	0.457	0.189	8.54E-12	5
Polr2j	4.39E-16	5.832719969	0.695	0.447	8.70E-12	5
Rps27l	4.41E-16	4.654812251	0.987	0.954	8.73E-12	5
Sp1	4.42E-16	4.701047866	0.748	0.515	8.76E-12	5
Hipk2	4.43E-16	2.080994166	0.728	0.461	8.78E-12	5
Fzd3	4.45E-16	1.531842511	0.477	0.21	8.81E-12	5
Stub1	4.54E-16	1.827972713	0.861	0.662	8.99E-12	5
Zfp646	4.55E-16	1.98154212	0.457	0.191	9.01E-12	5
Slc38a6	4.55E-16	1.830345539	0.411	0.149	9.02E-12	5
Prkacb	4.62E-16	1.548338557	0.623	0.324	9.17E-12	5
Ralgapa1	4.67E-16	4.992892106	0.682	0.411	9.27E-12	5
Cnnm3	4.71E-16	2.616102467	0.523	0.238	9.33E-12	5
Usp8	4.81E-16	2.532799223	0.695	0.393	9.54E-12	5
Tob2	4.83E-16	1.850139531	0.649	0.376	9.58E-12	5
Dguok	4.84E-16	2.866792489	0.795	0.572	9.58E-12	5
Tmem209	4.88E-16	1.53484198	0.397	0.153	9.67E-12	5
Gigyf2	4.89E-16	3.899918317	0.775	0.48	9.68E-12	5
Mid1	4.89E-16	3.566050311	0.444	0.178	9.69E-12	5
Abcb10	4.92E-16	1.155600441	0.397	0.144	9.76E-12	5
Chd3	4.93E-16	2.971746441	0.689	0.432	9.78E-12	5
Gm42595	4.96E-16	0.37549772	0.152	0.024	9.82E-12	5
Tmie	4.99E-16	0.608108123	0.305	0.088	9.89E-12	5
Lsm2	5.10E-16	3.361708743	0.781	0.539	1.01E-11	5
Bcor	5.14E-16	2.823847677	0.49	0.214	1.02E-11	5
Bola2	5.20E-16	0.529956155	0.775	0.547	1.03E-11	5
Ankrd17	5.27E-16	5.911260928	0.854	0.715	1.04E-11	5
Galnt11	5.33E-16	1.344163101	0.583	0.283	1.06E-11	5
Fam76a	5.55E-16	4.210932668	0.755	0.479	1.10E-11	5
Srsf7	5.61E-16	10.23992028	0.821	0.642	1.11E-11	5
Sdhaf1	5.70E-16	4.507504622	0.556	0.261	1.13E-11	5
Nudcd3	5.71E-16	2.584049337	0.603	0.322	1.13E-11	5
Satb1	5.77E-16	2.507021102	0.49	0.208	1.14E-11	5
Erc1	5.77E-16	2.232380294	0.616	0.318	1.14E-11	5
Zfp626	5.81E-16	0.908973002	0.344	0.112	1.15E-11	5
Lurap1l	5.84E-16	11.47828272	0.788	0.5	1.16E-11	5
Sh3bp5	5.95E-16	2.36141714	0.742	0.44	1.18E-11	5
Esyt3	5.98E-16	2.287435761	0.45	0.182	1.19E-11	5
Smap1	6.01E-16	4.514214188	0.861	0.666	1.19E-11	5
Wars	6.03E-16	1.10627115	0.556	0.263	1.19E-11	5
Erlin2	6.07E-16	1.850026129	0.589	0.312	1.20E-11	5
Sgsm3	6.19E-16	1.370155306	0.464	0.201	1.23E-11	5
Mtus1	6.26E-16	0.814606817	0.616	0.308	1.24E-11	5
Vcam1	6.27E-16	2.97192581	0.199	0.042	1.24E-11	5
Pak1	6.32E-16	5.454915071	0.781	0.615	1.25E-11	5
Mosmo	6.33E-16	0.606796379	0.695	0.432	1.26E-11	5
Rgl2	6.38E-16	0.284411788	0.47	0.194	1.26E-11	5
Vsig10	6.40E-16	3.807979851	0.781	0.523	1.27E-11	5
Zfp780b	6.49E-16	1.910195679	0.55	0.257	1.29E-11	5
Sos2	6.51E-16	4.404924345	0.616	0.327	1.29E-11	5
Adcy6	6.56E-16	3.37549024	0.523	0.236	1.30E-11	5
Smarca5	6.59E-16	11.43453349	0.921	0.724	1.31E-11	5
Zmym2	6.72E-16	3.170272846	0.675	0.398	1.33E-11	5
Tmprss6	6.81E-16	2.130359518	0.291	0.083	1.35E-11	5
Cntrl	7.01E-16	0.788415967	0.417	0.155	1.39E-11	5
Traf6	7.05E-16	1.020012106	0.517	0.227	1.40E-11	5
Lmnb2	7.23E-16	0.55566833	0.338	0.107	1.43E-11	5
Prkab1	7.33E-16	3.493574269	0.675	0.396	1.45E-11	5
Blvrb	7.34E-16	49.42208521	0.834	0.623	1.45E-11	5
Wdr82	7.41E-16	2.705753304	0.57	0.287	1.47E-11	5
Sfswap	7.44E-16	6.741026474	0.662	0.364	1.47E-11	5
Tpr	7.45E-16	7.894326982	0.94	0.761	1.48E-11	5
Mpzl2	7.54E-16	3.116303969	0.828	0.558	1.49E-11	5
Lamc2	7.54E-16	6.330458965	0.642	0.381	1.49E-11	5
Caskin2	7.54E-16	0.714461221	0.338	0.108	1.50E-11	5
Cc2d1a	7.65E-16	0.906799262	0.464	0.192	1.52E-11	5
Myadm	7.69E-16	4.590759772	0.709	0.417	1.52E-11	5
Tax1bp1	7.75E-16	32.03350768	0.921	0.875	1.54E-11	5
Vps37a	7.76E-16	1.311724684	0.742	0.462	1.54E-11	5
Cox6c	7.89E-16	18.78381324	0.94	0.947	1.56E-11	5
Arhgap5	7.95E-16	0.571748039	0.967	0.877	1.57E-11	5
Cdc14a	7.95E-16	0.606371206	0.589	0.315	1.58E-11	5
Zfp180	8.01E-16	1.59648606	0.43	0.172	1.59E-11	5
Tti2	8.06E-16	0.946755574	0.384	0.136	1.60E-11	5
Psmd7	8.10E-16	9.056753997	0.934	0.807	1.60E-11	5
Asxl1	8.20E-16	1.478949025	0.583	0.308	1.62E-11	5
Dgcr8	8.30E-16	1.698615834	0.417	0.158	1.64E-11	5
Prag1	8.35E-16	0.50516556	0.457	0.187	1.66E-11	5
Slc38a10	8.63E-16	2.750035339	0.669	0.38	1.71E-11	5
Camta1	8.72E-16	9.342024794	0.629	0.359	1.73E-11	5
Gpx4	8.73E-16	24.89760336	1	0.982	1.73E-11	5
Trmt112	8.84E-16	2.005119149	0.868	0.78	1.75E-11	5
Rnd3	8.91E-16	0.872751207	0.523	0.232	1.77E-11	5
Hdlbp	8.96E-16	13.22376342	0.94	0.853	1.78E-11	5
Cand2	9.02E-16	0.491555087	0.232	0.055	1.79E-11	5
AI413582	9.12E-16	0.464324233	0.609	0.321	1.81E-11	5
1700017B05Rik	9.13E-16	2.412373255	0.589	0.312	1.81E-11	5
Psmd3	9.14E-16	5.479153236	0.868	0.707	1.81E-11	5
2610001J05Rik	9.22E-16	7.018282821	0.662	0.358	1.83E-11	5
Adipor2	9.30E-16	3.557542263	0.775	0.551	1.84E-11	5
Cnot3	9.31E-16	1.352283424	0.675	0.385	1.85E-11	5
Nipa2	9.41E-16	3.568013186	0.742	0.483	1.86E-11	5
Flna	9.49E-16	1.831709454	0.722	0.424	1.88E-11	5
Pard6g	9.56E-16	5.303349408	0.424	0.167	1.89E-11	5
Selenoo	9.69E-16	2.261445095	0.576	0.276	1.92E-11	5
Triobp	9.80E-16	0.781319114	0.603	0.296	1.94E-11	5
Tcaf2	1.02E-15	0.966731435	0.444	0.183	2.02E-11	5
Plekha5	1.04E-15	2.292303864	0.596	0.312	2.07E-11	5
Smad3	1.05E-15	5.004718555	0.722	0.44	2.09E-11	5
Slc4a2	1.07E-15	2.452406051	0.536	0.246	2.12E-11	5
Atf2	1.07E-15	5.251106736	0.662	0.388	2.13E-11	5
Pold4	1.08E-15	2.992242289	0.868	0.721	2.13E-11	5
Nxt1	1.09E-15	3.50004289	0.603	0.309	2.15E-11	5
Snx13	1.09E-15	2.442059815	0.629	0.328	2.16E-11	5
Vasn	1.09E-15	1.931129059	0.55	0.256	2.17E-11	5
Thoc2	1.10E-15	1.872446179	0.881	0.707	2.18E-11	5
Mboat7	1.10E-15	1.714793447	0.583	0.289	2.19E-11	5
Galnt4	1.13E-15	0.746236093	0.285	0.08	2.23E-11	5
Tox4	1.17E-15	7.19211208	0.795	0.542	2.31E-11	5
Cnot1	1.17E-15	5.31210584	0.762	0.534	2.32E-11	5
Usp33	1.17E-15	2.528093579	0.596	0.325	2.32E-11	5
Cdipt	1.19E-15	4.539201535	0.702	0.449	2.36E-11	5
Snd1	1.19E-15	1.129025529	0.795	0.532	2.36E-11	5
Nrf1	1.21E-15	1.351269979	0.656	0.367	2.41E-11	5
Mecp2	1.23E-15	4.227635803	0.728	0.474	2.43E-11	5
Sf1	1.23E-15	5.086756074	0.881	0.706	2.43E-11	5
Kctd2	1.23E-15	1.532097845	0.536	0.247	2.44E-11	5
Gabpb2	1.24E-15	2.06351066	0.616	0.308	2.46E-11	5
Kdm1a	1.26E-15	1.227795615	0.901	0.694	2.50E-11	5
Pcnx3	1.28E-15	0.621326294	0.556	0.271	2.53E-11	5
Oard1	1.28E-15	2.165818879	0.795	0.553	2.54E-11	5
Med13	1.28E-15	0.609651787	0.755	0.501	2.54E-11	5
Sep 08	1.28E-15	2.138694068	0.642	0.372	2.54E-11	5
Leprot	1.31E-15	2.260273585	0.735	0.478	2.59E-11	5
Pafah1b2	1.32E-15	0.659895698	0.709	0.428	2.61E-11	5
Evi5	1.32E-15	2.492521005	0.55	0.271	2.61E-11	5
Cacna1a	1.34E-15	2.106115156	0.47	0.201	2.65E-11	5
Ube2z	1.34E-15	1.273836527	0.775	0.541	2.65E-11	5
Braf	1.34E-15	1.082713555	0.642	0.357	2.65E-11	5
Smim20	1.36E-15	2.066380756	0.755	0.508	2.69E-11	5
Yes1	1.38E-15	5.394495747	0.722	0.442	2.74E-11	5
Zhx1	1.38E-15	1.951457169	0.45	0.181	2.74E-11	5
Kif21b	1.38E-15	0.578131729	0.358	0.123	2.74E-11	5
Pja2	1.39E-15	3.219307507	0.781	0.537	2.76E-11	5
Phf8	1.39E-15	2.051955207	0.477	0.206	2.76E-11	5
Zfp91	1.43E-15	10.88545761	0.874	0.681	2.83E-11	5
Magt1	1.43E-15	0.795489535	0.795	0.495	2.84E-11	5
Pwwp2a	1.44E-15	1.514202134	0.53	0.269	2.85E-11	5
Elovl6	1.44E-15	0.336535064	0.477	0.193	2.86E-11	5
Ttc23	1.46E-15	1.907954681	0.444	0.182	2.88E-11	5
Fubp1	1.46E-15	9.050258624	0.94	0.807	2.90E-11	5
Fnta	1.49E-15	3.676149123	0.695	0.42	2.94E-11	5
Ap3d1	1.50E-15	0.283618212	0.748	0.473	2.96E-11	5
Uhrf2	1.50E-15	7.181530061	0.801	0.611	2.98E-11	5
Nrbp2	1.54E-15	0.676597738	0.669	0.394	3.05E-11	5
Faap20	1.54E-15	2.557563645	0.695	0.445	3.05E-11	5
Tgs1	1.56E-15	0.762992836	0.53	0.238	3.10E-11	5
Abcd3	1.58E-15	1.320550313	0.775	0.519	3.14E-11	5
2810001G20Rik	1.59E-15	1.045303736	0.318	0.096	3.15E-11	5
Cables2	1.61E-15	0.741026419	0.351	0.118	3.18E-11	5
Cdc42bpg	1.62E-15	2.501168473	0.51	0.229	3.21E-11	5
Nxn	1.62E-15	0.82213867	0.742	0.469	3.21E-11	5
Rbm38	1.62E-15	0.993911796	0.371	0.129	3.22E-11	5
Dync1i2	1.63E-15	3.428105878	0.828	0.656	3.23E-11	5
Ssx2ip	1.63E-15	1.766653366	0.576	0.287	3.23E-11	5
Lnpep	1.64E-15	1.479471919	0.828	0.598	3.25E-11	5
Cebpzos	1.65E-15	2.750640855	0.709	0.453	3.26E-11	5
Bicra	1.65E-15	1.177250166	0.377	0.138	3.26E-11	5
Sec31a	1.70E-15	3.022369211	0.748	0.517	3.38E-11	5
Elof1	1.74E-15	3.734218421	0.775	0.541	3.44E-11	5
Trpc4ap	1.75E-15	2.701259124	0.775	0.529	3.46E-11	5
Arhgef19	1.76E-15	1.991412534	0.444	0.18	3.49E-11	5
Pde5a	1.76E-15	0.785568997	0.331	0.108	3.49E-11	5
3222401L13Rik	1.76E-15	0.445014031	0.245	0.061	3.50E-11	5
Kremen1	1.78E-15	1.297072054	0.377	0.137	3.53E-11	5
Ube2q1	1.83E-15	1.619531664	0.675	0.421	3.62E-11	5
Agtrap	1.83E-15	1.312724247	0.616	0.32	3.63E-11	5
Nek6	1.86E-15	1.211239637	0.576	0.276	3.68E-11	5
Efna4	1.87E-15	1.402944612	0.457	0.189	3.70E-11	5
Zfp280d	1.88E-15	1.410420437	0.768	0.53	3.72E-11	5
Epb41l2	1.89E-15	1.15977167	0.503	0.222	3.75E-11	5
5031439G07Rik	1.89E-15	1.646150619	0.636	0.361	3.75E-11	5
Ext2	1.89E-15	3.881348924	0.629	0.336	3.75E-11	5
Commd3	1.91E-15	2.021394184	0.841	0.707	3.78E-11	5
Tk2	1.92E-15	0.548350604	0.457	0.185	3.81E-11	5
Dnpep	1.93E-15	3.521206242	0.762	0.514	3.82E-11	5
Hmgn1	1.93E-15	0.465893423	0.98	0.98	3.83E-11	5
Usp5	1.94E-15	0.942278014	0.609	0.314	3.85E-11	5
Mapkapk2	1.96E-15	1.647913444	0.894	0.743	3.88E-11	5
Myo1d	1.96E-15	2.61630672	0.464	0.193	3.89E-11	5
Tmem260	1.97E-15	1.319776424	0.51	0.229	3.90E-11	5
Ube3c	2.02E-15	1.899003499	0.576	0.287	4.00E-11	5
Rundc1	2.03E-15	0.915165248	0.391	0.144	4.02E-11	5
Dixdc1	2.06E-15	1.048569757	0.411	0.15	4.08E-11	5
Fam136a	2.06E-15	4.519164785	0.669	0.381	4.09E-11	5
Hnrnpu	2.07E-15	4.655106984	0.947	0.868	4.11E-11	5
Ndufc1	2.14E-15	2.330919988	0.828	0.656	4.24E-11	5
Hltf	2.15E-15	2.100878222	0.53	0.251	4.25E-11	5
Tnfaip1	2.15E-15	1.520458585	0.781	0.545	4.26E-11	5
Daglb	2.16E-15	1.125433745	0.238	0.061	4.28E-11	5
Mbd2	2.17E-15	3.212688832	0.94	0.782	4.30E-11	5
Nup205	2.18E-15	0.677702184	0.411	0.155	4.32E-11	5
Stxbp4	2.19E-15	0.406043978	0.238	0.059	4.34E-11	5
Tbk1	2.20E-15	1.616321209	0.55	0.27	4.35E-11	5
Osr1	2.24E-15	3.253357711	0.258	0.07	4.44E-11	5
Faf2	2.25E-15	4.703730693	0.742	0.469	4.46E-11	5
Zfp738	2.25E-15	1.05607224	0.477	0.197	4.47E-11	5
Ttyh3	2.26E-15	1.037609645	0.444	0.188	4.48E-11	5
Gm20300	2.27E-15	0.759190665	0.318	0.099	4.51E-11	5
Trappc13	2.28E-15	1.675168886	0.675	0.371	4.51E-11	5
Fam98b	2.28E-15	0.616795825	0.457	0.192	4.53E-11	5
Trappc4	2.29E-15	4.629551695	0.815	0.609	4.54E-11	5
Ltbr	2.30E-15	3.513010267	0.669	0.421	4.57E-11	5
Arhgap21	2.31E-15	7.997203177	0.709	0.468	4.57E-11	5
Ythdf2	2.31E-15	4.549031949	0.788	0.549	4.58E-11	5
Sc5d	2.32E-15	7.161529844	0.801	0.586	4.59E-11	5
Usp2	2.36E-15	3.456927695	0.444	0.181	4.68E-11	5
Ap1s1	2.39E-15	4.898100891	0.709	0.437	4.73E-11	5
Gak	2.42E-15	3.239804852	0.709	0.429	4.79E-11	5
Rmnd5b	2.45E-15	0.504216438	0.497	0.22	4.85E-11	5
Lzts2	2.46E-15	4.286651153	0.801	0.616	4.89E-11	5
Ripor1	2.48E-15	1.386594166	0.477	0.199	4.92E-11	5
Dusp18	2.53E-15	2.191539626	0.411	0.16	5.02E-11	5
Hexim1	2.54E-15	4.513904342	0.437	0.183	5.04E-11	5
Irf2bp1	2.58E-15	1.830523118	0.609	0.332	5.11E-11	5
Dyrk1a	2.58E-15	1.277114026	0.642	0.374	5.11E-11	5
Nras	2.59E-15	9.504696207	0.801	0.575	5.13E-11	5
Pdha1	2.65E-15	2.917005213	0.874	0.728	5.24E-11	5
Ppfibp1	2.66E-15	0.420131215	0.649	0.355	5.26E-11	5
Dctn4	2.66E-15	0.907321162	0.815	0.658	5.26E-11	5
Polr3gl	2.67E-15	1.922353937	0.543	0.263	5.29E-11	5
Tnfaip8	2.68E-15	5.511372148	0.748	0.532	5.31E-11	5
Kat6b	2.69E-15	2.941428732	0.576	0.295	5.34E-11	5
Sep 11	2.71E-15	5.363905119	0.616	0.349	5.36E-11	5
Iqsec2	2.71E-15	1.411616235	0.411	0.16	5.37E-11	5
Mocs2	2.71E-15	3.032116617	0.709	0.434	5.38E-11	5
Cbx4	2.72E-15	2.123268772	0.662	0.384	5.39E-11	5
Gm16286	2.72E-15	1.775689053	0.841	0.675	5.40E-11	5
Unc119b	2.72E-15	2.444387747	0.576	0.302	5.40E-11	5
Pom121	2.74E-15	2.248718796	0.49	0.228	5.43E-11	5
Rab35	2.77E-15	4.968834618	0.596	0.317	5.49E-11	5
Plxna1	2.79E-15	0.698022631	0.371	0.131	5.53E-11	5
Myo5b	2.79E-15	1.652229137	0.556	0.274	5.54E-11	5
Fbxo3	2.90E-15	6.18394798	0.795	0.554	5.74E-11	5
Angel2	2.93E-15	2.934035152	0.656	0.406	5.82E-11	5
Tmed8	2.94E-15	0.571638569	0.252	0.066	5.82E-11	5
Zbtb1	2.94E-15	0.890716673	0.603	0.309	5.83E-11	5
Nectin4	2.97E-15	4.49742411	0.887	0.717	5.88E-11	5
Dpysl3	3.00E-15	4.410453862	0.219	0.052	5.95E-11	5
Cdc5l	3.01E-15	2.317375882	0.781	0.477	5.96E-11	5
Atf6b	3.01E-15	1.619096653	0.543	0.259	5.96E-11	5
Rab21	3.03E-15	7.415293805	0.848	0.724	6.01E-11	5
Barx2	3.06E-15	8.5843584	0.808	0.476	6.06E-11	5
Rexo2	3.07E-15	0.395024238	0.828	0.608	6.08E-11	5
Pofut2	3.07E-15	2.192481419	0.556	0.285	6.09E-11	5
Mrpl36	3.18E-15	0.672931087	0.775	0.518	6.31E-11	5
Pias2	3.21E-15	0.897704423	0.589	0.314	6.37E-11	5
Nfrkb	3.23E-15	1.304875355	0.51	0.229	6.40E-11	5
Rnf166	3.25E-15	3.522088769	0.57	0.294	6.44E-11	5
Mtmr12	3.27E-15	1.692654717	0.457	0.197	6.48E-11	5
Arhgap17	3.35E-15	1.655138419	0.596	0.326	6.63E-11	5
Sdccag3	3.36E-15	0.527486935	0.675	0.385	6.66E-11	5
Ilkap	3.39E-15	5.464943656	0.788	0.552	6.73E-11	5
Ubr1	3.43E-15	0.996659576	0.497	0.214	6.79E-11	5
Ube2d1	3.44E-15	8.224705469	0.656	0.383	6.82E-11	5
Map3k3	3.50E-15	2.382114803	0.53	0.253	6.93E-11	5
Tex264	3.52E-15	5.676607016	0.675	0.396	6.98E-11	5
Scamp3	3.54E-15	1.798585425	0.596	0.315	7.01E-11	5
Sec23ip	3.61E-15	1.571466444	0.623	0.311	7.15E-11	5
Mcfd2	3.61E-15	4.999875547	0.775	0.509	7.16E-11	5
Mpp7	3.68E-15	1.518564017	0.563	0.279	7.29E-11	5
Sharpin	3.68E-15	1.272841069	0.57	0.287	7.30E-11	5
Eya2	3.69E-15	1.464545632	0.662	0.422	7.32E-11	5
Snx21	3.71E-15	3.590557275	0.742	0.472	7.35E-11	5
Kat2b	3.74E-15	3.506069137	0.616	0.356	7.41E-11	5
Prkra	3.81E-15	2.803535815	0.695	0.428	7.55E-11	5
Ankrd49	3.83E-15	0.817777148	0.483	0.209	7.59E-11	5
Opa3	3.85E-15	0.860484803	0.457	0.189	7.63E-11	5
Tm9sf4	3.87E-15	1.950368504	0.675	0.391	7.66E-11	5
Ltbp4	3.93E-15	1.407760402	0.159	0.028	7.80E-11	5
Dusp11	3.97E-15	4.959223119	0.874	0.78	7.86E-11	5
Ubxn4	3.97E-15	19.46380665	0.894	0.764	7.87E-11	5
Stx3	4.02E-15	5.025552846	0.775	0.466	7.97E-11	5
Rnf11	4.05E-15	14.3390333	0.927	0.829	8.02E-11	5
Anapc13	4.06E-15	0.85693582	0.808	0.581	8.05E-11	5
Abcf1	4.07E-15	6.652818632	0.815	0.573	8.06E-11	5
Naa35	4.09E-15	2.638817831	0.642	0.361	8.10E-11	5
Map4	4.10E-15	5.86837231	0.755	0.477	8.13E-11	5
Rnf5	4.14E-15	3.557661186	0.735	0.483	8.20E-11	5
Tmem50b	4.18E-15	2.114060981	0.417	0.167	8.28E-11	5
Fam234a	4.19E-15	0.402124217	0.675	0.376	8.30E-11	5
Cadps2	4.22E-15	1.153248705	0.563	0.284	8.36E-11	5
Bri3bp	4.23E-15	1.48169652	0.722	0.468	8.38E-11	5
Lysmd2	4.32E-15	0.442585861	0.795	0.536	8.57E-11	5
Coq2	4.34E-15	2.826173373	0.722	0.436	8.61E-11	5
Scaf1	4.36E-15	1.826751308	0.642	0.372	8.65E-11	5
Ate1	4.37E-15	1.997790566	0.536	0.257	8.66E-11	5
Camsap1	4.41E-15	3.330876152	0.497	0.226	8.75E-11	5
Acin1	4.43E-15	5.529206929	0.901	0.731	8.79E-11	5
Epb41l1	4.46E-15	3.695465064	0.517	0.241	8.85E-11	5
BC003965	4.49E-15	4.076841676	0.689	0.427	8.89E-11	5
Snx33	4.51E-15	1.104387778	0.444	0.187	8.94E-11	5
Pknox1	4.51E-15	1.296466313	0.43	0.173	8.94E-11	5
Ncdn	4.53E-15	0.620978385	0.43	0.17	8.98E-11	5
Srp19	4.59E-15	2.166543782	0.781	0.579	9.10E-11	5
Efr3a	4.60E-15	1.85261696	0.755	0.487	9.11E-11	5
Zfp672	4.61E-15	1.776301089	0.457	0.193	9.14E-11	5
Mphosph8	4.63E-15	3.316605367	0.576	0.287	9.18E-11	5
Ttc22	4.77E-15	0.655727826	0.311	0.096	9.46E-11	5
Otub1	4.79E-15	6.259457074	0.821	0.559	9.49E-11	5
Mapk1ip1l	4.81E-15	4.895388695	0.781	0.547	9.53E-11	5
Agtpbp1	4.83E-15	1.034847551	0.344	0.118	9.56E-11	5
Spin1	4.83E-15	7.287741747	0.848	0.605	9.58E-11	5
Prcp	4.99E-15	0.525574712	0.536	0.248	9.88E-11	5
Ric8b	5.03E-15	0.480452965	0.291	0.085	9.96E-11	5
Thap12	5.03E-15	2.517449679	0.55	0.274	9.96E-11	5
Pgs1	5.04E-15	1.653449011	0.642	0.376	9.99E-11	5
Cep57	5.05E-15	0.275933081	0.563	0.274	1.00E-10	5
Slc38a9	5.09E-15	1.956667117	0.563	0.28	1.01E-10	5
Med1	5.12E-15	3.796194309	0.675	0.42	1.01E-10	5
Rbx1	5.13E-15	5.707207712	0.894	0.795	1.02E-10	5
Strn4	5.14E-15	2.183988333	0.675	0.421	1.02E-10	5
Sptan1	5.15E-15	0.528235796	0.828	0.598	1.02E-10	5
Smim12	5.17E-15	1.782601815	0.576	0.297	1.02E-10	5
Ube2w	5.19E-15	2.934076003	0.669	0.398	1.03E-10	5
Spryd7	5.20E-15	2.899388484	0.715	0.442	1.03E-10	5
Slc33a1	5.21E-15	1.155891625	0.437	0.174	1.03E-10	5
Olfr920	5.30E-15	1.618314608	0.311	0.098	1.05E-10	5
Zfpm1	5.33E-15	2.444185808	0.483	0.21	1.06E-10	5
Fem1c	5.37E-15	1.811419455	0.503	0.24	1.06E-10	5
Pqlc1	5.50E-15	0.492840738	0.675	0.401	1.09E-10	5
Rap1b	5.55E-15	3.253493241	0.914	0.777	1.10E-10	5
Ptgfrn	5.65E-15	1.774968032	0.503	0.234	1.12E-10	5
Map3k12	5.67E-15	0.929918956	0.265	0.074	1.12E-10	5
Papss1	5.68E-15	0.981902815	0.841	0.685	1.12E-10	5
Zfp318	5.75E-15	1.261950145	0.477	0.209	1.14E-10	5
Il17ra	5.77E-15	1.603227706	0.404	0.16	1.14E-10	5
Sec24d	5.77E-15	0.706239638	0.517	0.234	1.14E-10	5
Klhl5	5.83E-15	1.09014094	0.589	0.332	1.16E-10	5
Sacm1l	5.90E-15	5.15196877	0.669	0.397	1.17E-10	5
Tnfrsf11a	6.01E-15	0.294469854	0.47	0.195	1.19E-10	5
Csnk1a1	6.02E-15	1.55949977	0.947	0.971	1.19E-10	5
Nln	6.02E-15	3.869146381	0.589	0.31	1.19E-10	5
Esrp1	6.04E-15	1.598741762	0.808	0.594	1.20E-10	5
Zfyve9	6.08E-15	3.390323211	0.49	0.21	1.20E-10	5
Tmem131	6.11E-15	1.465435573	0.616	0.316	1.21E-10	5
Actl6a	6.11E-15	2.727001207	0.735	0.478	1.21E-10	5
Slc35e1	6.20E-15	0.754190746	0.437	0.178	1.23E-10	5
Enpp5	6.20E-15	0.898979362	0.669	0.362	1.23E-10	5
Osgin1	6.26E-15	1.827803752	0.483	0.213	1.24E-10	5
Ezh1	6.33E-15	1.678977531	0.682	0.436	1.25E-10	5
Trir	6.39E-15	2.912133374	0.854	0.688	1.27E-10	5
Nufip2	6.43E-15	2.924393171	0.768	0.549	1.27E-10	5
Rnf44	6.48E-15	3.006024586	0.616	0.334	1.28E-10	5
Lipe	6.48E-15	1.49945236	0.523	0.252	1.28E-10	5
Klc2	6.49E-15	2.766078297	0.411	0.16	1.29E-10	5
C330007P06Rik	6.54E-15	1.800716528	0.57	0.292	1.30E-10	5
Ino80	6.55E-15	1.836377817	0.609	0.313	1.30E-10	5
Rnf38	6.55E-15	1.896062599	0.715	0.447	1.30E-10	5
Gskip	6.58E-15	1.435037024	0.523	0.256	1.30E-10	5
Rnf19b	6.68E-15	7.993960225	0.715	0.449	1.32E-10	5
Akap8	6.68E-15	4.696999149	0.662	0.371	1.32E-10	5
Cog7	6.71E-15	1.430838635	0.517	0.236	1.33E-10	5
Cep104	6.84E-15	1.216499161	0.437	0.18	1.36E-10	5
Chtop	6.92E-15	4.626716484	0.801	0.57	1.37E-10	5
Mtmr10	6.95E-15	0.688854392	0.43	0.174	1.38E-10	5
Pdlim7	7.03E-15	2.198862487	0.695	0.413	1.39E-10	5
Tex261	7.10E-15	0.532009679	0.735	0.488	1.41E-10	5
Nedd4l	7.34E-15	5.923071821	0.907	0.742	1.46E-10	5
Morc2a	7.40E-15	2.594343865	0.444	0.182	1.47E-10	5
Cdc42ep4	7.41E-15	1.1810709	0.689	0.41	1.47E-10	5
Irak4	7.47E-15	2.004465885	0.45	0.184	1.48E-10	5
Mysm1	7.81E-15	2.007280552	0.702	0.431	1.55E-10	5
Tada2a	7.85E-15	1.077881453	0.364	0.129	1.56E-10	5
Gatsl2	7.89E-15	0.393945966	0.166	0.031	1.56E-10	5
Rnf216	8.03E-15	3.120869242	0.589	0.311	1.59E-10	5
Rnpepl1	8.04E-15	5.943718589	0.682	0.429	1.59E-10	5
Rit1	8.10E-15	2.004413077	0.682	0.434	1.60E-10	5
Zfp322a	8.25E-15	1.506687547	0.536	0.259	1.63E-10	5
Bdp1	8.25E-15	2.244999874	0.623	0.343	1.64E-10	5
Bcl2l2	8.32E-15	3.968118139	0.589	0.315	1.65E-10	5
Gon7	8.33E-15	1.217298514	0.43	0.181	1.65E-10	5
Nhsl2	8.48E-15	0.819655668	0.119	0.016	1.68E-10	5
Rxra	8.49E-15	1.893192818	0.49	0.221	1.68E-10	5
Hjurp	8.62E-15	0.475610956	0.722	0.465	1.71E-10	5
Slc25a37	8.75E-15	1.8262116	0.497	0.22	1.74E-10	5
Fkbp8	8.94E-15	0.477298945	0.868	0.711	1.77E-10	5
Rab11fip3	9.04E-15	1.497710664	0.43	0.176	1.79E-10	5
Phactr2	9.07E-15	1.509307496	0.411	0.159	1.80E-10	5
Pdcd6ip	9.09E-15	17.43779498	0.914	0.744	1.80E-10	5
Hnrnph1	9.16E-15	5.716199972	0.861	0.696	1.82E-10	5
Cipc	9.17E-15	0.658322311	0.483	0.223	1.82E-10	5
Dynll2	9.18E-15	0.395294789	0.821	0.601	1.82E-10	5
Arhgef26	9.20E-15	1.495284	0.523	0.253	1.82E-10	5
Zfp507	9.34E-15	1.402510834	0.517	0.238	1.85E-10	5
Zer1	9.38E-15	3.549073617	0.53	0.255	1.86E-10	5
Ubash3b	9.43E-15	0.453275845	0.265	0.074	1.87E-10	5
Marveld2	9.45E-15	1.943629998	0.742	0.466	1.87E-10	5
Stk38	9.53E-15	3.035911038	0.748	0.513	1.89E-10	5
Tbc1d20	9.53E-15	2.491330204	0.636	0.364	1.89E-10	5
Ublcp1	9.57E-15	2.564576803	0.503	0.227	1.90E-10	5
Sort1	9.66E-15	3.498186249	0.556	0.292	1.91E-10	5
Ubn1	9.69E-15	5.086934992	0.722	0.444	1.92E-10	5
Hip1r	9.74E-15	2.682082748	0.768	0.5	1.93E-10	5
Slc45a4	9.76E-15	2.439921326	0.609	0.328	1.93E-10	5
Ppp6r2	9.78E-15	0.828471056	0.424	0.17	1.94E-10	5
Comt	9.84E-15	6.619343	0.861	0.727	1.95E-10	5
Kpna6	9.91E-15	3.444541715	0.589	0.321	1.97E-10	5
Ell2	1.01E-14	2.803452008	0.603	0.311	2.01E-10	5
Oxr1	1.04E-14	3.221444391	0.689	0.442	2.06E-10	5
Gm20045	1.04E-14	2.379826087	0.397	0.153	2.07E-10	5
Adrb1	1.04E-14	0.813833233	0.325	0.11	2.07E-10	5
Zcchc3	1.06E-14	1.74399258	0.437	0.186	2.11E-10	5
5730455P16Rik	1.08E-14	1.186070449	0.43	0.18	2.14E-10	5
Rab20	1.10E-14	4.651406566	0.735	0.463	2.18E-10	5
Ube2o	1.10E-14	1.160265155	0.444	0.186	2.19E-10	5
Ammecr1l	1.10E-14	2.237983431	0.669	0.397	2.19E-10	5
Abca3	1.11E-14	2.551487809	0.689	0.424	2.21E-10	5
Pabpn1	1.12E-14	5.679036762	0.755	0.565	2.21E-10	5
Appbp2	1.13E-14	3.809093933	0.689	0.456	2.23E-10	5
Maml1	1.13E-14	1.48867699	0.437	0.189	2.24E-10	5
Uhmk1	1.13E-14	1.462382078	0.589	0.332	2.24E-10	5
Arl4d	1.13E-14	0.885026686	0.576	0.289	2.24E-10	5
Prrc1	1.13E-14	2.831756449	0.629	0.378	2.25E-10	5
2610037D02Rik	1.13E-14	2.761269456	0.755	0.469	2.25E-10	5
Fastkd1	1.14E-14	0.381689502	0.265	0.074	2.27E-10	5
Kpnb1	1.15E-14	7.763536693	0.742	0.516	2.27E-10	5
Babam1	1.15E-14	2.167907806	0.662	0.378	2.27E-10	5
Lypd3	1.15E-14	7.098075189	0.656	0.384	2.28E-10	5
Wwc2	1.15E-14	3.926033478	0.742	0.494	2.28E-10	5
Rab33b	1.18E-14	1.634053477	0.377	0.144	2.34E-10	5
Ndufa11	1.18E-14	2.698432456	0.821	0.686	2.34E-10	5
Extl3	1.19E-14	1.822478608	0.417	0.17	2.36E-10	5
Bola1	1.21E-14	4.22282608	0.656	0.378	2.41E-10	5
Acbd3	1.22E-14	5.015476152	0.748	0.494	2.41E-10	5
Atf6	1.23E-14	2.24471632	0.53	0.262	2.43E-10	5
Naa40	1.23E-14	0.658224752	0.43	0.175	2.45E-10	5
Ginm1	1.23E-14	6.322845386	0.735	0.502	2.45E-10	5
Ubp1	1.25E-14	3.311896727	0.636	0.37	2.49E-10	5
Senp3	1.27E-14	0.927272702	0.583	0.307	2.51E-10	5
Mrpl55	1.28E-14	5.484557592	0.675	0.401	2.54E-10	5
Map4k5	1.28E-14	2.921240704	0.583	0.3	2.54E-10	5
Rbpms	1.29E-14	36.73545749	0.874	0.784	2.55E-10	5
Zfand5	1.30E-14	10.04329003	0.974	0.889	2.58E-10	5
Gps2	1.31E-14	1.319628904	0.695	0.426	2.59E-10	5
Nab1	1.31E-14	3.944535018	0.728	0.498	2.59E-10	5
Fam53a	1.32E-14	1.444830153	0.576	0.304	2.62E-10	5
Rab6a	1.33E-14	9.026919421	0.927	0.834	2.63E-10	5
Adipor1	1.33E-14	0.969894969	0.94	0.875	2.63E-10	5
Ifnar1	1.33E-14	1.64555771	0.563	0.28	2.64E-10	5
Arid4a	1.34E-14	1.998408014	0.669	0.383	2.65E-10	5
Accs	1.34E-14	0.645388293	0.344	0.118	2.65E-10	5
Rex1bd	1.34E-14	4.324606799	0.788	0.58	2.66E-10	5
Arl3	1.34E-14	3.628566774	0.675	0.4	2.66E-10	5
Cnot4	1.35E-14	4.434471031	0.709	0.442	2.68E-10	5
Mgll	1.35E-14	2.080389438	0.411	0.159	2.68E-10	5
C1qtnf12	1.38E-14	1.86042578	0.576	0.298	2.74E-10	5
Foxo3	1.41E-14	0.39832096	0.755	0.472	2.79E-10	5
Gatd1	1.41E-14	1.135034854	0.689	0.43	2.79E-10	5
Tfap2c	1.41E-14	1.374507826	0.636	0.353	2.80E-10	5
Trim26	1.42E-14	1.463235649	0.603	0.343	2.81E-10	5
Lamtor1	1.47E-14	3.757637228	0.801	0.585	2.92E-10	5
Zfp46	1.49E-14	0.718696929	0.377	0.143	2.96E-10	5
Dnajc11	1.53E-14	3.346905128	0.483	0.228	3.03E-10	5
Otud7b	1.54E-14	9.08296456	0.808	0.596	3.06E-10	5
Smim1	1.54E-14	2.334369258	0.536	0.258	3.06E-10	5
Amer1	1.56E-14	1.622133876	0.477	0.214	3.09E-10	5
Usf3	1.59E-14	2.58299233	0.457	0.201	3.15E-10	5
Etv5	1.59E-14	0.681554509	0.245	0.067	3.16E-10	5
Uri1	1.62E-14	6.015276291	0.728	0.487	3.20E-10	5
Exoc4	1.63E-14	4.460256774	0.609	0.324	3.24E-10	5
Fbxw5	1.64E-14	2.213490012	0.503	0.244	3.25E-10	5
Flnb	1.66E-14	2.134072646	0.788	0.515	3.29E-10	5
Fbxl19	1.72E-14	3.916565454	0.437	0.18	3.40E-10	5
Urah	1.72E-14	8.619716238	0.815	0.696	3.41E-10	5
Stard3nl	1.74E-14	2.907759336	0.662	0.401	3.44E-10	5
Wdcp	1.74E-14	1.59996982	0.371	0.14	3.46E-10	5
Mrps33	1.76E-14	1.93931677	0.834	0.67	3.49E-10	5
Tnpo1	1.77E-14	3.272956462	0.815	0.577	3.51E-10	5
Malt1	1.79E-14	8.017538499	0.556	0.275	3.54E-10	5
Dcaf6	1.80E-14	2.847477509	0.55	0.276	3.57E-10	5
Zfp827	1.80E-14	1.053671459	0.377	0.142	3.57E-10	5
Ptpn5	1.82E-14	3.829140308	0.278	0.083	3.60E-10	5
Sirt6	1.82E-14	0.667055754	0.384	0.143	3.60E-10	5
Pank3	1.84E-14	3.472296469	0.536	0.263	3.64E-10	5
Sfmbt1	1.85E-14	1.790988443	0.437	0.182	3.66E-10	5
Parp8	1.85E-14	0.708588243	0.311	0.1	3.67E-10	5
Arrdc2	1.86E-14	0.488890432	0.444	0.191	3.69E-10	5
Elac1	1.86E-14	0.50410926	0.291	0.088	3.69E-10	5
Ccdc34	1.87E-14	1.416999672	0.695	0.431	3.71E-10	5
Stim2	1.88E-14	1.187953268	0.477	0.219	3.72E-10	5
Armt1	1.89E-14	1.442477155	0.503	0.232	3.75E-10	5
Ice1	1.91E-14	2.061180117	0.517	0.251	3.78E-10	5
Cda	1.91E-14	8.026186025	0.483	0.219	3.79E-10	5
Dpp9	1.92E-14	1.10092901	0.47	0.201	3.80E-10	5
Lonrf1	1.93E-14	1.059603993	0.437	0.184	3.83E-10	5
Taf1	1.94E-14	1.640059889	0.576	0.312	3.84E-10	5
Pigq	1.94E-14	1.896628091	0.53	0.26	3.85E-10	5
Dnajc10	1.96E-14	3.619255704	0.543	0.274	3.88E-10	5
Pskh1	1.96E-14	0.945985303	0.444	0.186	3.88E-10	5
Churc1	2.02E-14	1.069657022	0.801	0.628	4.01E-10	5
Rabgap1l	2.03E-14	1.157234544	0.503	0.23	4.02E-10	5
Cast	2.04E-14	1.829007583	0.887	0.713	4.04E-10	5
Decr2	2.05E-14	1.061936786	0.503	0.233	4.07E-10	5
Tmem170	2.05E-14	0.959616479	0.457	0.199	4.07E-10	5
Kitl	2.07E-14	3.323679394	0.576	0.338	4.11E-10	5
Etaa1	2.09E-14	1.094695178	0.391	0.152	4.15E-10	5
Slc38a1	2.10E-14	4.219134222	0.576	0.297	4.17E-10	5
Ankhd1	2.10E-14	2.775996466	0.768	0.522	4.17E-10	5
Chordc1	2.10E-14	14.16461336	0.636	0.366	4.17E-10	5
Marveld3	2.15E-14	2.652987841	0.742	0.546	4.26E-10	5
Emc10	2.16E-14	2.286856085	0.841	0.6	4.28E-10	5
Pld2	2.17E-14	0.907029759	0.543	0.268	4.30E-10	5
Atxn1l	2.18E-14	1.102020173	0.464	0.205	4.33E-10	5
Pts	2.20E-14	3.694913915	0.755	0.494	4.35E-10	5
H13	2.20E-14	4.007825656	0.861	0.714	4.35E-10	5
Tmem8b	2.20E-14	0.421400195	0.225	0.057	4.36E-10	5
Tbc1d12	2.21E-14	1.267383597	0.464	0.201	4.38E-10	5
Urgcp	2.22E-14	0.943520228	0.377	0.146	4.40E-10	5
Rsf1	2.23E-14	4.82408804	0.828	0.636	4.42E-10	5
Slc5a1	2.24E-14	1.720721248	0.444	0.185	4.43E-10	5
Cramp1l	2.27E-14	1.953195582	0.543	0.266	4.49E-10	5
Rbfox2	2.29E-14	4.248872165	0.728	0.464	4.54E-10	5
Ubap2	2.29E-14	1.261506334	0.649	0.355	4.54E-10	5
Acer3	2.29E-14	3.639350513	0.722	0.459	4.55E-10	5
Rexo4	2.30E-14	1.105622811	0.576	0.296	4.55E-10	5
Vti1a	2.30E-14	1.678824732	0.55	0.277	4.56E-10	5
Zfp369	2.30E-14	0.788029818	0.371	0.141	4.57E-10	5
Strn	2.33E-14	0.701835228	0.497	0.219	4.62E-10	5
Ccdc90b	2.34E-14	2.595742345	0.656	0.369	4.63E-10	5
Gdi1	2.35E-14	3.136358772	0.795	0.59	4.66E-10	5
Dyrk2	2.37E-14	1.580464929	0.656	0.385	4.69E-10	5
Nck2	2.38E-14	4.117332552	0.775	0.538	4.71E-10	5
Ahctf1	2.38E-14	1.463619112	0.603	0.332	4.72E-10	5
Tox3	2.40E-14	1.862188722	0.272	0.079	4.75E-10	5
Wdr81	2.41E-14	1.012875787	0.291	0.092	4.77E-10	5
Ccdc97	2.43E-14	0.99001578	0.437	0.192	4.82E-10	5
Hyal1	2.46E-14	1.750199578	0.464	0.206	4.87E-10	5
Uap1	2.48E-14	1.922324008	0.762	0.503	4.91E-10	5
Nudt8.1	2.49E-14	0.982223008	0.464	0.207	4.93E-10	5
P2rx4	2.50E-14	9.207801926	0.775	0.538	4.96E-10	5
9530068E07Rik	2.51E-14	7.429603145	0.828	0.726	4.98E-10	5
Dcaf1	2.51E-14	4.058477717	0.556	0.289	4.98E-10	5
Trmt1l	2.53E-14	4.790676129	0.662	0.402	5.02E-10	5
Tecpr1	2.56E-14	3.460328901	0.45	0.197	5.07E-10	5
Lrig2	2.57E-14	0.753824951	0.43	0.17	5.09E-10	5
Egfr	2.57E-14	3.105685304	0.563	0.277	5.09E-10	5
Mfsd14b	2.58E-14	2.882003598	0.623	0.337	5.11E-10	5
Hdac3	2.60E-14	3.227510444	0.755	0.502	5.16E-10	5
Pnpo	2.61E-14	0.392837835	0.57	0.27	5.16E-10	5
Ctsd	2.61E-14	13.38074563	0.947	0.929	5.17E-10	5
H2afy2	2.61E-14	0.899183076	0.311	0.101	5.18E-10	5
Hmgxb4	2.64E-14	1.356656838	0.536	0.256	5.23E-10	5
Tax1bp3	2.67E-14	2.37590335	0.795	0.633	5.28E-10	5
Tril	2.67E-14	0.530331742	0.139	0.022	5.29E-10	5
Nelfa	2.68E-14	0.645768346	0.563	0.296	5.30E-10	5
Gstp1	2.69E-14	7.603699125	0.609	0.336	5.33E-10	5
Inpp5k	2.72E-14	1.60562953	0.583	0.311	5.39E-10	5
Ap3b1	2.72E-14	2.228295735	0.775	0.528	5.40E-10	5
Rad54l2	2.75E-14	1.554104771	0.404	0.163	5.45E-10	5
Tln1	2.77E-14	4.355213086	0.742	0.486	5.49E-10	5
Vamp8	2.81E-14	6.076289909	0.96	0.912	5.56E-10	5
Trib1	2.81E-14	1.113866736	0.801	0.559	5.58E-10	5
Mrpl12	2.83E-14	2.694816197	0.781	0.591	5.61E-10	5
Clptm1l	2.84E-14	6.398553226	0.795	0.572	5.63E-10	5
Rbm6	2.86E-14	3.844847968	0.801	0.574	5.66E-10	5
Tram1	2.87E-14	1.658598776	0.887	0.698	5.68E-10	5
Wdr27	2.87E-14	0.474453404	0.272	0.08	5.69E-10	5
Zbtb5	2.89E-14	0.564565626	0.331	0.114	5.73E-10	5
Atad2b	2.90E-14	1.903923093	0.649	0.368	5.74E-10	5
Thoc7	2.90E-14	1.845596814	0.927	0.805	5.75E-10	5
Txndc15	2.91E-14	4.923347052	0.662	0.423	5.78E-10	5
Kras	2.92E-14	4.721609093	0.775	0.554	5.78E-10	5
Adamts15	2.94E-14	1.076991703	0.291	0.093	5.84E-10	5
Plekhh2	2.95E-14	0.916563551	0.437	0.18	5.84E-10	5
Osbpl7	2.96E-14	0.973034298	0.391	0.151	5.87E-10	5
Paqr4	2.99E-14	0.8172088	0.285	0.086	5.93E-10	5
Zfp146	3.00E-14	0.868779506	0.411	0.161	5.95E-10	5
Papd5	3.01E-14	1.803637122	0.503	0.246	5.96E-10	5
Dennd1a	3.01E-14	1.103369511	0.444	0.192	5.96E-10	5
Rftn1	3.02E-14	0.919471993	0.523	0.246	5.98E-10	5
Saysd1	3.04E-14	0.591919191	0.576	0.311	6.03E-10	5
Mob1b	3.05E-14	5.013760183	0.682	0.419	6.04E-10	5
Tfe3	3.10E-14	1.186868816	0.629	0.362	6.15E-10	5
Map2k3	3.11E-14	3.315191914	0.768	0.537	6.16E-10	5
Tnfrsf1b	3.13E-14	4.16426133	0.404	0.164	6.21E-10	5
Rbm33	3.14E-14	1.568863639	0.728	0.487	6.22E-10	5
Prdx3	3.14E-14	0.730987091	0.907	0.765	6.22E-10	5
Polr2i	3.15E-14	3.866492179	0.735	0.527	6.25E-10	5
Mink1	3.16E-14	1.618502797	0.556	0.278	6.26E-10	5
Lmod1	3.21E-14	2.442970531	0.179	0.038	6.36E-10	5
Magi1	3.23E-14	1.255174699	0.51	0.252	6.40E-10	5
Prorsd1	3.23E-14	1.116770075	0.57	0.291	6.41E-10	5
Sephs2	3.26E-14	0.502029841	0.556	0.281	6.46E-10	5
[truncated: 17,536 more rows]
