# Supplementary material for: TRPS1 maintains luminal progenitors in the mammary gland by repressing SRF/MRTF activity
Source: Breast Cancer Res. 2024 May 3;26:74. doi: 10.1186/s13058-024-01824-7 (PMC11067134; doi:10.1186/s13058-024-01824-7)
Supplement: Supplementary file 5 — Additional file 5 : TRPS1 targets with GO terms related to actin as xlsx. [file 13058_2024_1824_MOESM5_ESM.xlsx]

## Sheet: Sheet1
TRPS1 targets with GO terms related to actin
Gene_Name
Actr1b
Arhgap26
Arhgap35
Arhgef10l
Atf4
Atf5
Baiap2
Bicdl1
Birc6
C2cd3
Calm3
Calr
Ccnf
Cdc42ep4
Cdk2ap2
Cdk5rap3
Cep55
Cldn3
Cln8
Cttn
Cyld
Dock2
Dstn
Ect2
Epb41
Esrra
Frmd5
Gsk3b
Gsn
Hnrnpc
Hspa2
Incenp
Katnb1
Kbtbd8
Kcnc3
Kif26b
Krt18
Krt8
Lmna
Map3k20
Map4
Msrb1
Mtor
Mvb12a
Myh10
Myh9
Myom2
Ndrg1
Nr3c1
Nubp2
Nudcd2
Pkn2
Poc5
Ppp2ca
Psmd10
Ptp4a1
Rab5a
Rassf7
Rhoa
Rhov
Rtraf
Sbds
Shroom3
Ska2
Slc9a3r1
Son
Specc1
Synpo
Tacc2
Tax1bp3
Tbccd1
Tedc1
Terf1
Tnks1bp1
Togaram1
Tpm1
Ttbk2
Ttll5
Tubb4b
Tubb5
Vcl
Wdpcp
Ypel5
